# Supplementary material for: Habitat-use influences severe disease-mediated population declines in two of the most common garden bird species in Great Britain
Source: Sci Rep. 2022 Sep 5;12:15055. doi: 10.1038/s41598-022-18880-8 (PMC9445085; doi:10.1038/s41598-022-18880-8)
Supplement: Supplementary file 1 — Supplementary Information 1. [file 41598_2022_18880_MOESM1_ESM.zip]

Archive with 7 entries (6 files):
- supplementary_datasets/
- supplementary_datasets/jags.data_chaff_ipm.rds
- supplementary_datasets/jags.data_chaff_mr.rds
- supplementary_datasets/jags.data_grefi_ipm.rds
- supplementary_datasets/jags.data_grefi_mr.rds
- supplementary_datasets/metadata_for_supplementary_datasets.txt
- supplementary_datasets/pme_dataset.csv
