# Supplementary material for: Habitat-use influences severe disease-mediated population declines in two of the most common garden bird species in Great Britain
Source: Sci Rep. 2022 Sep 5;12:15055. doi: 10.1038/s41598-022-18880-8 (PMC9445085; doi:10.1038/s41598-022-18880-8)
Supplement: Supplementary file 1 — Supplementary Information 1. [file 41598_2022_18880_MOESM1_ESM.zip › supplementary_datasets/metadata_for_supplementary_datasets.txt]

Metadata for Supplementary Datasets

pme_dataset.csv
Dataset used for post-mortem examination analyses containing the following variables:
pme_number:	Record number
species:	species
age:		age at death
sex:		sex
cause_of_death:	simplified cause of death
month_dead:	month found dead
year_dead:	year found dead
recovery_year:	recovery year to align with survival analyses
site_no:	anonymised site identity


jags.data_chaff_mr.rds and jags.data_grefi_mr.rds
Datasets required for producing habitat-specific survival trends for chaffinch and greenfinch respectively containing the following variables:
nyears: 	number of years (20)
N_jv_h: 	number of first winter birds newly ringed in peri-urban habitats
N_ad_h: 	number of adults newly ringed in peri-urban habitats
r_jv_h: 	mark-recovery m-array for birds initially ringed as first winters in peri-urban habitats
r_ad_h: 	mark-recovery m-array for birds initially ringed as adults in peri-urban habitats
N_jv_r: 	number of first winter birds newly ringed in rural habitats
N_ad_r: 	number of adults newly ringed in rural habitats
r_jv_r: 	mark-recovery m-array for birds initially ringed as first winters in rural habitats
r_ad_r: 	mark-recovery m-array for birds initially ringed as adults in rural habitats


jags.data_chaff_ipm.rds and jags.data_grefi_ipm.rds
Datasets required for producing integrated population model for chaffinch and greenfinch respectively containing the following variables:
nyears:		number of years (20)
y:		BBS index value
yse:		se associated with BBS index value
N_jv:		number of first winter birds newly ringed
N_ad:		number of adults newly ringed
r_jv:		mark-recovery m-array for birds initially ringed as first winters
r_ad:		mark-recovery m-array for birds initially ringed as adults
b_size:		brood size counts as a matrix
ncases:		number of brood size records per year
min_brood:	minimum possible brood size
max_brood:	maximum possible brood size
egg_ed:		aggregated exposure days per egg stage nest record per year
etrial:		number of egg stage nests monitored per exposure days per year
efail:		number of egg stage nests failing per exposure days per year
eggyear:	year index for egg stage data (1-20)
erec:		total number of egg stage records
yng_ed:		aggregated exposure days per young stage nest record per year
ytrial:		number of young stage nests monitored per exposure days per year
yfail:		number of young stage nests failing per exposure days per year
yngyear:	year index for young stage data (1-20)
yrec:		total number of young stage records
