# Supplementary material for: Habitat-use influences severe disease-mediated population declines in two of the most common garden bird species in Great Britain
Source: Sci Rep. 2022 Sep 5;12:15055. doi: 10.1038/s41598-022-18880-8 (PMC9445085; doi:10.1038/s41598-022-18880-8)
Supplement: Supplementary file 1 — Supplementary Information 1. [file 41598_2022_18880_MOESM1_ESM.zip › supplementary_datasets/pme_dataset.csv]

pme_number	species	age	sex	cause_of_death	month_dead	year_dead	recovery_year	site_no
XT0427-17	Greenfinch	First winter	M	Trichomonosis	5	2017	2016	1
XT133-15	Carrion Crow	NA	NA	NA	2	2015	2014	2
XT0259-13	Siskin	NA	NA	NA	4	2013	2012	3
XT0261-13	House Sparrow	NA	NA	NA	4	2013	2012	3
XT0628-13	House Sparrow	NA	NA	Trichomonosis	6	2013	2012	4
XT0455-14	Greenfinch	First winter	F	Trichomonosis	4	2014	2013	5
XT0353-13	Siskin	NA	NA	NA	4	2013	2012	6
XT0463-18	Greenfinch	First winter	F	Trichomonosis	5	2018	2017	7
XT0627-12	Siskin	NA	NA	NA	7	2012	2012	8
XT0687-15	Greenfinch	First winter	F	Trichomonosis	7	2015	2015	9
XT0856-15	Greenfinch	First winter	F	Trichomonosis	7	2015	2015	9
XT0620-18	Starling	NA	NA	NA	6	2018	2017	9
XT1230-14	Greenfinch	First winter	F	Trichomonosis	10	2014	2014	10
XT0562-13	Siskin	NA	NA	NA	5	2013	2012	11
XT0563-13	Siskin	NA	NA	NA	5	2013	2012	11
XT547-15	Blue Tit	NA	NA	NA	6	2015	2014	12
XT0602-18	Greenfinch	First winter	F	Trichomonosis	6	2018	2017	13
XT0215-19	House Sparrow	NA	NA	Trichomonosis	3	2019	2018	13
XT0683-16	Great Tit	NA	NA	NA	5	2016	2015	14
XT1092-17	Dunnock	NA	NA	NA	10	2017	2017	15
XT0232-14	Chaffinch	First winter	M	Trichomonosis	3	2014	2013	16
XT0476-16	Chaffinch	Adult	M	Trichomonosis	4	2016	2015	17
XT276-15	Redwing	NA	NA	NA	4	2015	2014	18
XT0369-19	Siskin	NA	NA	NA	5	2019	2018	19
XT0370-19	Siskin	NA	NA	NA	5	2019	2018	19
XT1250-14	Chaffinch	First winter	M	Infectious disease other	11	2014	2014	20
XT548-15	Song Thrush	NA	NA	NA	6	2015	2014	20
XT641-15	Song Thrush	NA	NA	NA	6	2015	2014	20
XT816-15	Song Thrush	NA	NA	NA	7	2015	2015	20
XT0739-11	Greenfinch	Adult	M	Trichomonosis	7	2011	2011	21
XT0495-18	Chaffinch	Adult	M	Trichomonosis	2	2018	2017	22
XT0496-18	Chaffinch	First winter	M	Trichomonosis	2	2018	2017	22
XT0027-18	Chaffinch	Adult	F	Trichomonosis	1	2018	2017	23
XT0028-18	Chaffinch	Adult	M	Trichomonosis	1	2018	2017	23
XT0235-19	Siskin	NA	NA	NA	4	2019	2018	23
XT0182-11	Great Tit	NA	NA	NA	3	2011	2010	24
XT1083-14	Chaffinch	First winter	F	Trichomonosis	4	2014	2013	25
XT1084-14	Chaffinch	NA	NA	Undetermined	4	2014	2013	25
XT0916-16	Barn Swallow	NA	NA	NA	6	2016	2015	26
XT0438-13	Siskin	NA	NA	Trichomonosis	5	2013	2012	27
XY0439-13	Siskin	NA	NA	NA	5	2013	2012	27
XT0440-13	Chaffinch	Adult	M	Trichomonosis	5	2013	2012	27
XT0441-13	Chaffinch	First winter	M	Trichomonosis	5	2013	2012	27
XT0442-13	Siskin	NA	NA	NA	5	2013	2012	27
XT0448-13	Chaffinch	First winter	F	Trichomonosis	5	2013	2012	27
XT1739-16	Chaffinch	First winter	M	Trichomonosis	10	2016	2016	28
XT589-15	Blue Tit	NA	NA	NA	6	2015	2014	29
XT590-15	Blue Tit	NA	NA	NA	6	2015	2014	29
XT591-15	Blue Tit	NA	NA	NA	6	2015	2014	29
XT592-15	Blue Tit	NA	NA	NA	6	2015	2014	29
XT0038-19	Coal Tit	NA	NA	NA	1	2019	2018	30
XT0974-11	Greenfinch	Adult	M	Trichomonosis	9	2011	2011	31
XT1056-11	Greenfinch	Adult	M	Trichomonosis	11	2011	2011	32
XT0267-14	Siskin	NA	NA	NA	3	2014	2013	33
XT0878-14	Bullfinch	NA	NA	Trichomonosis	7	2014	2014	33
XT071-16	Goldfinch	NA	NA	Trichomonosis	1	2016	2015	33
XT367-16	Siskin	NA	NA	NA	3	2016	2015	33
XT0701-16	Greenfinch	Unknown	M	Trichomonosis	5	2016	2015	33
XT1738-16	Chaffinch	Adult	F	Trichomonosis	11	2016	2016	33
XT0021-17	Chaffinch	First winter	M	Trauma	1	2017	2016	33
XT485-17	Starling	NA	NA	NA	5	2017	2016	33
XT499-17	Siskin	NA	NA	Trichomonosis	5	2017	2016	33
XT0654-17	Song Thrush	NA	NA	NA	7	2017	2017	33
XT0710-18	Chaffinch	Adult	F	Predation	7	2018	2018	33
XT0711-18	Chaffinch	First winter	U	Predation	7	2018	2018	33
XT1005-18	Chaffinch	Adult	M	Trichomonosis	10	2018	2018	34
XT1006-18	Chaffinch	Adult	F	Trichomonosis	10	2018	2018	34
XT0440-14	Chaffinch	First winter	M	Trichomonosis	4	2014	2013	35
XT0444-14	Chaffinch	First winter	F	Trichomonosis	4	2014	2013	35
XT0446-14	Chaffinch	Adult	F	Trichomonosis	4	2014	2013	35
XT0462-16	Chaffinch	Adult	M	Trichomonosis	3	2016	2015	36
XT1433-15	Bullfinch	NA	NA	NA	12	2015	2015	37
XT0133-16	Chaffinch	Adult	M	Trichomonosis	1	2016	2015	38
XT1142-15	House Sparrow	NA	NA	NA	10	2015	2015	39
XT0261-19	Chaffinch	NA	NA	Trichomonosis	4	2019	2018	40
XT0013-12	Goldfinch	NA	NA	Trichomonosis	12	2011	2011	41
XT0561-12	Bullfinch	NA	NA	Trichomonosis	5	2012	2011	42
XT0557-12	Chaffinch	First winter	M	Trichomonosis	6	2012	2011	42
XT0558-12	Greenfinch	First winter	F	Trichomonosis	6	2012	2011	42
XT0559-12	Chaffinch	Adult	M	Undetermined	6	2012	2011	42
XT0575-12	Chaffinch	First winter	F	Trichomonosis	6	2012	2011	42
XT0577-12	Greenfinch	First winter	F	Trichomonosis	6	2012	2011	42
XT1045-11	Greenfinch	Adult	M	Trichomonosis	10	2011	2011	43
XT0012-12	Greenfinch	First winter	F	Trichomonosis	11	2011	2011	43
XT0531-06	Chaffinch	NA	NA	Infectious disease other	4	2006	2005	44
XT00573-07	Blackbird	NA	NA	NA	6	2007	2006	44
XT0231-12	Chaffinch	Adult	M	Trichomonosis	3	2012	2011	45
XT0232-12	Greenfinch	First winter	F	Undetermined	3	2012	2011	45
XT587-17	Goldfinch	NA	NA	Trichomonosis	6	2017	2016	46
XT0062-18	Siskin	NA	NA	Salmonellosis	2	2018	2017	47
XT0691-12	Chaffinch	Adult	F	Undetermined	8	2012	2012	48
XT0451-16	Chaffinch	First winter	M	Trichomonosis	4	2016	2015	49
XT0084-15	Chaffinch	First winter	M	Trichomonosis	2	2015	2014	50
XT0085-15	Chaffinch	Adult	M	Infectious disease other	2	2015	2014	50
XT0452-16	Chaffinch	Adult	F	Trichomonosis	4	2016	2015	50
XT0672-16	Greenfinch	Unknown	M	Trichomonosis	5	2016	2015	50
XT1619-16	Chaffinch	Adult	M	Trichomonosis	10	2016	2016	50
XT0613-09	Chaffinch	NA	NA	Undetermined	6	2009	2008	51
XT1149-17	Great Tit	NA	NA	NA	10	2017	2017	52
XT0105-15	Chaffinch	First winter	M	Trichomonosis	2	2015	2014	53
XT0156-15	Chaffinch	Unknown	F	Trichomonosis	2	2015	2014	53
XT0155-15	Chaffinch	Adult	M	Trichomonosis	3	2015	2014	53
XT1088-11	Greenfinch	NA	NA	Trichomonosis	11	2011	2011	54
XT1089-11	Blue Tit	NA	NA	NA	11	2011	2011	54
XT0598-16	Chaffinch	Unknown	M	Trichomonosis	4	2016	2015	55
XT0876-18	Chaffinch	Adult	M	Trichomonosis	10	2018	2018	56
XT0494-14	Siskin	NA	NA	Trichomonosis	5	2014	2013	57
XT0691-16	Chaffinch	Unknown	M	Trichomonosis	5	2016	2015	58
XT1811-16	Chaffinch	First winter	M	Trichomonosis	12	2016	2016	58
XT0536-17	Greenfinch	First winter	M	Trichomonosis	5	2017	2016	59
XT0353-10	Siskin	NA	NA	NA	5	2010	2009	60
XT212-16	Siskin	NA	NA	Trichomonosis	2	2016	2015	61
XT0424-10	Siskin	NA	NA	NA	5	2010	2009	62
XT0425-10	Siskin	NA	NA	NA	5	2010	2009	62
XT0426-10	Siskin	NA	NA	NA	5	2010	2009	62
XT0933-09	House Sparrow	NA	NA	Trichomonosis	9	2009	2009	63
XT0067-10	House Sparrow	NA	NA	NA	1	2010	2009	63
XT0109-19	Greenfinch	Adult	M	Trichomonosis	2	2019	2018	64
XT0532-11	Rook	NA	NA	NA	6	2011	2010	65
XT-124-17	Siskin	NA	NA	Trichomonosis	5	2016	2015	66
XT0310-17	Chaffinch	Adult	F	Undetermined	4	2017	2016	67
XT1002-16	Chaffinch	Adult	F	Trichomonosis	7	2016	2016	68
XT945-16	Blue Tit	NA	NA	NA	7	2016	2016	68
XT0982-17	Greenfinch	First winter	M	Undetermined	8	2017	2017	68
XT0598-11	Rook	NA	NA	NA	6	2011	2010	68
XT1026-11	Greenfinch	NA	NA	Trauma	10	2011	2011	68
XT0157-12	Chaffinch	Adult	M	Infectious disease other	2	2012	2011	68
XT0674-12	Chiffchaff	NA	NA	NA	7	2012	2012	68
XT0690-12	Chaffinch	Adult	M	Trichomonosis	8	2012	2012	68
XT815-15	House Martin	NA	NA	NA	7	2015	2015	69
XT1191-17	Mistle Thrush	NA	NA	NA	10	2017	2017	70
XT0961-10	Greenfinch	First winter	M	Trichomonosis	10	2010	2010	71
XT0107-11	Greenfinch	Adult	F	Undetermined	2	2011	2010	72
XT1059-18	Goldfinch	NA	NA	Trichomonosis	11	2018	2018	73
XT0832-18	Blackbird	NA	NA	NA	8	2018	2018	75
XT0413-09	Greenfinch	Unknown	M	Trichomonosis	5	2009	2008	74
XT0438-09	Greenfinch	Unknown	M	Trichomonosis	5	2009	2008	74
XT0621-18	Chaffinch	First winter	F	Trichomonosis	6	2018	2017	76
XT0840-13	Carrion Crow	NA	NA	NA	8	2013	2013	77
XT1017-13	Carrion Crow	NA	NA	NA	10	2013	2013	77
XT0575-19	Tree Sparrow	NA	NA	NA	6	2019	2018	78
XT0066-11	Coal Tit	NA	NA	NA	10	2010	2010	79
XT0866-14	Greenfinch	Adult	M	Trichomonosis	7	2014	2014	80
XT0165-14	Treecreeper	NA	NA	NA	2	2014	2013	82
XT0557-17	Long-tailed Tit	NA	NA	NA	5	2017	2016	82
XT0535-13	Greenfinch	First winter	M	Trauma	4	2013	2012	81
XT0534-13	Chaffinch	Unknown	F	Trichomonosis	5	2013	2012	81
XT0886-09	Dunnock	NA	NA	NA	8	2009	2009	83
XT0807-09	Greenfinch	NA	NA	Trichomonosis	8	2009	2009	84
XT0616-11	Jackdaw	NA	NA	NA	7	2011	2011	85
XT1228-15	Goldcrest	NA	NA	NA	10	2015	2015	86
XT1210-15	Goldcrest	NA	NA	NA	10	2015	2015	87
XT0251-18	Coal Tit	NA	NA	NA	3	2018	2017	88
XT630-17	Blackbird	NA	NA	NA	6	2017	2016	89
XT0592-18	Starling	NA	NA	NA	6	2018	2017	89
XT00054-07	Chaffinch	NA	NA	Trichomonosis	1	2007	2006	90
XT00055-07	Chaffinch	NA	NA	Trichomonosis	1	2007	2006	90
XT0579-15	Chaffinch	First winter	F	Infectious disease other	6	2015	2014	91
XT1004-10	Chaffinch	First winter	M	Trichomonosis	10	2010	2010	93
XT1715-16	Robin	NA	NA	NA	11	2016	2016	92
XT0029-11	Greenfinch	First winter	M	Trichomonosis	10	2010	2010	94
XT00887-08	Greenfinch	First winter	F	Trichomonosis	9	2008	2008	95
XT0826-09	Chaffinch	NA	NA	Trichomonosis	8	2009	2009	96
XT0828-09	Greenfinch	NA	NA	Trichomonosis	8	2009	2009	96
XT0060-13	Brambling	NA	NA	Trichomonosis	1	2013	2012	96
XT0940-18	Goldfinch	NA	NA	Trichomonosis	10	2018	2018	97
XT0972-09	Greenfinch	NA	NA	Trichomonosis	9	2009	2009	98
XT1051-11	Chaffinch	Adult	F	Trichomonosis	10	2011	2011	99
XT0591-09	Chaffinch	Adult	F	Trauma	7	2009	2009	100
XT0770-09	Greenfinch	First winter	M	Trauma	8	2009	2009	100
XT0776-09	Barn Swallow	NA	NA	NA	8	2009	2009	100
XT0805-09	House Martin	NA	NA	NA	8	2009	2009	100
XT1113-09	Chaffinch	Unknown	M	Trichomonosis	11	2009	2009	100
XT1133-09	Greenfinch	Adult	M	Trichomonosis	12	2009	2009	100
XT0342-10	Chiffchaff	NA	NA	NA	5	2010	2009	100
XT0343-10	Spotted Flycatcher	NA	NA	NA	5	2010	2009	100
XT0070-19	Chaffinch	First winter	F	Trichomonosis	2	2019	2018	100
XT0071-19	Chaffinch	NA	NA	Trichomonosis	2	2019	2018	100
XT01028-08	Redwing	NA	NA	NA	11	2008	2008	101
XT1032-17	Greenfinch	First winter	F	Trichomonosis	10	2017	2017	102
XT0230-19	Jackdaw	NA	NA	NA	4	2019	2018	103
XT0185-19	Brambling	NA	NA	Trichomonosis	3	2019	2018	104
XT0196-19	Brambling	NA	NA	Trichomonosis	3	2019	2018	104
XT0237-14	Starling	NA	NA	NA	3	2014	2013	105
XT0238-14	Starling	NA	NA	NA	3	2014	2013	105
XT0239-14	Starling	NA	NA	NA	3	2014	2013	105
XT1061-13	Goldfinch	NA	NA	Trichomonosis	10	2013	2013	106
XT1065-13	Goldfinch	NA	NA	Trichomonosis	10	2013	2013	106
XT1066-13	Goldfinch	NA	NA	Undetermined	10	2013	2013	106
XT1094-13	Chaffinch	Adult	F	Trichomonosis	11	2013	2013	106
XT0456-14	Chaffinch	Adult	M	Infectious disease other	4	2014	2013	106
XT0413-13	Goldfinch	NA	NA	NA	5	2013	2012	106
XT0650-09	Greenfinch	First winter	M	Trichomonosis	7	2009	2009	107
XT0892-09	Blackbird	NA	NA	NA	9	2009	2009	108
XT1208-13	Greenfinch	NA	NA	Trichomonosis	12	2013	2013	109
XT0103-13	Lesser Redpoll	NA	NA	NA	2	2013	2012	110
XT0924-14	Greenfinch	First winter	M	Trichomonosis	8	2014	2014	111
XT00957-08	Robin	NA	NA	NA	10	2008	2008	112
XT0262-09	Song Thrush	NA	NA	NA	2	2009	2008	112
XT0969-11	Greenfinch	Adult	M	Trichomonosis	9	2011	2011	113
XT1071-10	Greenfinch	Adult	M	Trichomonosis	11	2010	2010	114
XT1010-13	Greenfinch	Adult	M	Trichomonosis	10	2013	2013	114
XT00888-08	Chaffinch	Adult	F	Trichomonosis	9	2008	2008	115
XT0204-19	Dunnock	NA	NA	Trichomonosis	3	2019	2018	116
XT0464-16	Chiffchaff	NA	NA	Trauma	4	2016	2015	117
XT0754-10	Bullfinch	NA	NA	Trichomonosis	8	2010	2010	118
XT0763-09	Bullfinch	NA	NA	Trichomonosis	8	2009	2009	119
XT0843-10b	Goldfinch	NA	NA	Trichomonosis	10	2010	2010	120
XT0694-19	Blackbird	NA	NA	NA	11	2018	2018	121
XT0947-14	Greenfinch	First winter	M	Trichomonosis	8	2014	2014	122
XT0081-16	Greenfinch	First winter	F	Undetermined	1	2016	2015	122
XT0983-17	Bullfinch	NA	NA	Trichomonosis	8	2017	2017	122
XT0998-09	Greenfinch	Adult	F	Trichomonosis	10	2009	2009	122
XT0142-11	Greenfinch	Adult	M	Predation	2	2011	2010	122
XT01219-06	Greenfinch	NA	NA	Trichomonosis	8	2006	2006	123
XT0015-11	Greenfinch	Adult	M	Trichomonosis	12	2010	2010	124
XT0045-10	Chaffinch	First winter	F	Trauma	1	2010	2009	125
XT0978-14	Greenfinch	First winter	F	Trichomonosis	8	2014	2014	126
XT0764-14	Goldcrest	NA	NA	NA	6	2014	2013	127
XT0945-14	Greenfinch	Adult	F	Trichomonosis	8	2014	2014	127
XT1155-14	House Sparrow	NA	NA	Trichomonosis	10	2014	2014	127
XT1036-14	Dunnock	NA	NA	NA	10	2014	2014	127
XT1101-14	Greenfinch	First winter	F	Undetermined	10	2014	2014	127
XT0528-17	Greenfinch	First winter	F	Trichomonosis	5	2017	2016	127
XT0481-19	Dunnock	NA	NA	NA	6	2019	2018	127
XT0146-18	Greenfinch	Unknown	M	Trichomonosis	3	2018	2017	128
XT0166-11	Brambling	NA	NA	Trichomonosis	3	2011	2010	129
XT072-16	Blackbird	NA	NA	NA	5	2015	2014	130
XT0903-11	House Sparrow	NA	NA	NA	9	2011	2011	131
XT0904-11	House Sparrow	NA	NA	NA	9	2011	2011	131
XT0905-11	House Sparrow	NA	NA	NA	9	2011	2011	131
XT1548-16	Chaffinch	Adult	M	Trichomonosis	10	2016	2016	132
XT1549-16	Blackbird	NA	NA	Trichomonosis	10	2016	2016	132
XT1573-16	Chaffinch	Adult	M	Trichomonosis	10	2016	2016	132
XT00810-07	Greenfinch	NA	NA	Trichomonosis	7	2007	2007	133
XT0301-14	Great Tit	NA	NA	NA	3	2014	2013	133
XT0961-13	Greenfinch	First winter	M	Trichomonosis	10	2013	2013	135
XT0746-11	Greenfinch	Adult	M	Trichomonosis	8	2011	2011	134
XT0797-10	Robin	NA	NA	NA	7	2010	2010	136
XT01046-08	Greenfinch	First winter	M	Trauma	11	2008	2008	137
XT0614-09	Greenfinch	Adult	M	Trichomonosis	7	2009	2009	138
XT0283-10	Greenfinch	Unknown	M	Trichomonosis	5	2010	2009	139
XT0666-14	Greenfinch	First winter	M	Trichomonosis	6	2014	2013	140
XT0833-12	Greenfinch	First winter	M	Undetermined	9	2012	2012	141
XT0670-14	Greenfinch	First winter	F	Trichomonosis	6	2014	2013	141
XT0854-14	Greenfinch	Adult	F	Trichomonosis	7	2014	2014	141
XT1001-14	Dunnock	NA	NA	Trichomonosis	8	2014	2014	141
XT1199-14	Goldfinch	NA	NA	Trichomonosis	10	2014	2014	141
XT1102-14	House Sparrow	NA	NA	Trichomonosis	10	2014	2014	141
XT0601-18	Greenfinch	Unknown	M	Trichomonosis	6	2018	2017	141
XT0371-18	Greenfinch	Adult	M	Trichomonosis	4	2018	2017	142
XT1110-15	House Sparrow	NA	NA	NA	10	2015	2015	143
XT0967-12	Greenfinch	First winter	M	Trichomonosis	10	2012	2012	144
XT069-15	Starling	NA	NA	NA	1	2015	2014	145
XT0699-06	Greenfinch	NA	NA	Trichomonosis	6	2006	2005	146
XT0829-10	Chaffinch	Adult	M	Trichomonosis	8	2010	2010	147
XT0830-10	Chaffinch	First winter	U	Trichomonosis	8	2010	2010	147
XT00878-07	Greenfinch	NA	NA	Trichomonosis	6	2007	2006	148
XT00879-07	Greenfinch	NA	NA	Trichomonosis	6	2007	2006	148
XT0526-18	Carrion Crow	NA	NA	NA	5	2018	2017	149
XT0752-06	Greenfinch	NA	NA	Trichomonosis	7	2006	2006	150
XT00074-08	Greenfinch	NA	NA	Trichomonosis	1	2008	2007	151
XT00075-08	Greenfinch	NA	NA	Trichomonosis	1	2008	2007	151
XT00768-08	Greenfinch	First winter	M	Trichomonosis	8	2008	2008	151
XT0019-10	Starling	NA	NA	NA	1	2010	2009	151
XT0068-10	Greenfinch	Adult	M	Salmonellosis	1	2010	2009	151
XT0735-10	Greenfinch	First winter	U	Trichomonosis	8	2010	2010	151
XT0768-10	Greenfinch	Adult	F	Trichomonosis	8	2010	2010	151
XT00298-07	Blackbird	NA	NA	NA	3	2007	2006	151
XT00304-07	Chaffinch	NA	NA	Trichomonosis	3	2007	2006	151
XT1154-11	House Sparrow	NA	NA	NA	11	2011	2011	151
XT1193-17	Greenfinch	Adult	M	Trichomonosis	10	2017	2017	152
XT01275-07	Greenfinch	NA	NA	Trichomonosis	11	2007	2007	153
XT0931-06	Greenfinch	NA	NA	Trichomonosis	8	2006	2006	154
XT00493-07	Chaffinch	NA	NA	Predation	8	2006	2006	154
R615-16	Lesser Redpoll	NA	NA	NA	6	2016	2015	155
XT0857-17	Chaffinch	Adult	F	Trichomonosis	7	2017	2017	156
XT0858-17	Chaffinch	Adult	F	Trichomonosis	7	2017	2017	156
XT1046-12	Greenfinch	First winter	F	Trichomonosis	11	2012	2012	157
XT1047-12	Chaffinch	First winter	F	Trichomonosis	11	2012	2012	157
XT1404-05	Greenfinch	First winter	F	Salmonellosis	12	2005	2005	159
XT0245-11	Chaffinch	First winter	F	Trichomonosis	4	2011	2010	158
XT0246-11	Siskin	NA	NA	NA	3	2011	2010	158
XT0247-11	Siskin	NA	NA	NA	3	2011	2010	158
XT0250-11	Siskin	NA	NA	NA	3	2011	2010	158
XT0251-11	Siskin	NA	NA	NA	3	2011	2010	158
XT0187-18	Yellowhammer	NA	NA	NA	3	2018	2017	160
XT0188-18	Yellowhammer	NA	NA	NA	3	2018	2017	160
XT0151-06	Siskin	NA	NA	Trichomonosis	1	2006	2005	161
XT0885-06	Greenfinch	NA	NA	Trichomonosis	8	2006	2006	162
XT0886-06	Greenfinch	NA	NA	Trichomonosis	8	2006	2006	162
XT0211-12	Siskin	NA	NA	NA	3	2012	2011	163
XT0212-12	Chaffinch	NA	NA	Undetermined	3	2012	2011	163
XT0619-18	Hawfinch	NA	NA	Trichomonosis	6	2018	2017	164
XT0587-12	Hawfinch	NA	NA	NA	6	2012	2011	164
XT1048-15	Chaffinch	Adult	F	Trichomonosis	8	2015	2015	165
XT1049-15	Chaffinch	NA	NA	Trichomonosis	8	2015	2015	165
XT0472-06	Chaffinch	NA	NA	Trauma	4	2006	2005	166
XT01220-06	Chaffinch	NA	NA	Trichomonosis	10	2006	2006	166
XT0013-09	Dunnock	NA	NA	NA	1	2009	2008	167
XT0128-06	Blackbird	NA	NA	NA	1	2006	2005	168
XT0184-06	Great Tit	NA	NA	NA	2	2006	2005	168
XT0499-06	Chaffinch	NA	NA	Predation	4	2006	2005	168
XT0675-06	Yellowhammer	NA	NA	NA	6	2006	2005	168
XT0850-06	Greenfinch	NA	NA	Trichomonosis	7	2006	2006	168
XT00090-07	Starling	NA	NA	NA	1	2007	2006	168
XT00223-07	Long-tailed Tit	NA	NA	NA	3	2007	2006	168
XT0892-06	Greenfinch	NA	NA	Trichomonosis	8	2006	2006	169
XT0893-06	Chaffinch	NA	NA	Trichomonosis	8	2006	2006	169
XT546-15	Siskin	NA	NA	NA	5	2015	2014	170
XT0674-06	Siskin	NA	NA	NA	6	2006	2005	171
XT01401-06	Chaffinch	NA	NA	Trichomonosis	11	2006	2006	172
XT0806-13	Greenfinch	Adult	F	Undetermined	8	2013	2013	173
XT0440-09	Chaffinch	Adult	M	Trichomonosis	5	2009	2008	174
XT0441-09	Chaffinch	Adult	M	Trichomonosis	5	2009	2008	174
XT0562-06	Siskin	NA	NA	NA	5	2006	2005	175
XT0563-06	Siskin	NA	NA	NA	5	2006	2005	175
XT1521-16	Chaffinch	Unknown	F	Trichomonosis	10	2016	2016	176
XT1281-05	Greenfinch	NA	NA	Trichomonosis	11	2005	2005	177
XT0292-16	Chaffinch	NA	NA	Undetermined	2	2016	2015	178
XT0527-06	Dunnock	NA	NA	NA	4	2006	2005	179
XT0528-06	Dunnock	NA	NA	NA	4	2006	2005	179
XT0529-06	Dunnock	NA	NA	NA	4	2006	2005	179
XT01408-06	Greenfinch	First winter	F	Salmonellosis	11	2006	2006	179
XT00344-07	Great Tit	NA	NA	NA	4	2007	2006	179
XT00453-07	Barn Swallow	NA	NA	NA	5	2007	2006	179
XT01080-07	Wren	NA	NA	NA	10	2007	2007	179
XT0120-10	Chaffinch	Adult	M	Trauma	2	2010	2009	179
XT0823-10	Robin	NA	NA	NA	9	2010	2010	179
XT01263-06	Greenfinch	NA	NA	Trichomonosis	10	2006	2006	181
XT00406-07	Chaffinch	Adult	M	Trichomonosis	4	2007	2006	181
XT0795-10	Greenfinch	First winter	F	Trichomonosis	8	2010	2010	180
XT0956-17	Wren	NA	NA	NA	8	2017	2017	182
XT0079-18	Chaffinch	First winter	F	Trichomonosis	2	2018	2017	182
XT0509-06	Chaffinch	NA	NA	Trauma	4	2006	2005	183
XT01430-06	Greenfinch	Adult	M	Salmonellosis	11	2006	2006	183
XT01195-07	Dunnock	NA	NA	NA	10	2007	2007	183
XT0091-10	Wren	NA	NA	NA	2	2010	2009	183
XT0012-11	Dunnock	NA	NA	NA	12	2010	2010	183
XT0101-06	Chaffinch	NA	NA	Salmonellosis	1	2006	2005	185
XT654-16	Lesser Redpoll	NA	NA	Trichomonosis	5	2016	2015	184
XT0365-12	Greenfinch	First winter	M	Trauma	4	2012	2011	188
XT0369-12	Greenfinch	First winter	F	Trauma	4	2012	2011	188
XT0889-18	Greenfinch	Adult	M	Trichomonosis	8	2018	2018	187
XT01414-06	Chaffinch	NA	NA	Trichomonosis	11	2006	2006	186
XT01416-06	Chaffinch	NA	NA	Trichomonosis	11	2006	2006	186
XT1091-05	Greenfinch	Unknown	U	Trichomonosis	10	2005	2005	189
XT1128-05	Greenfinch	First winter	F	Trichomonosis	10	2005	2005	189
XT1191-05	Greenfinch	NA	NA	Trichomonosis	10	2005	2005	189
XT1201-05	Greenfinch	NA	NA	Trichomonosis	10	2005	2005	189
XT1256-05	Greenfinch	NA	NA	Trichomonosis	11	2005	2005	190
XT0365-17	Great Tit	NA	NA	NA	4	2017	2016	191
XT0172-19	Chaffinch	Adult	F	Trichomonosis	3	2019	2018	191
XT0331-19	Blue Tit	NA	NA	NA	5	2019	2018	191
XT0332-19	Blue Tit	NA	NA	NA	5	2019	2018	191
XT0098-06	House Sparrow	NA	NA	Trichomonosis	1	2006	2005	192
XT0235-06	Siskin	NA	NA	NA	2	2006	2005	193
XT0330-06	Siskin	NA	NA	NA	2	2006	2005	193
XT1407-15	Greenfinch	First winter	M	Trichomonosis	11	2015	2015	194
XT1094-14	Goldfinch	NA	NA	NA	10	2014	2014	195
XT1095-14	Goldfinch	NA	NA	Trichomonosis	10	2014	2014	195
XT1096-14	Goldfinch	NA	NA	Trichomonosis	10	2014	2014	195
XT1200-14	Goldfinch	NA	NA	Trichomonosis	10	2014	2014	195
XT0543-13	Siskin	NA	NA	NA	5	2013	2012	197
XT0131-13	Great Tit	NA	NA	NA	3	2013	2012	196
XT1187-13	Greenfinch	First winter	M	Trichomonosis	11	2013	2013	198
XT0658-18	Blackcap	NA	NA	NA	7	2018	2018	199
XT1432-05	Chaffinch	NA	NA	Trichomonosis	12	2005	2005	200
XT1320-05	Greenfinch	NA	NA	Trichomonosis	11	2005	2005	201
XT0081-18	Chaffinch	First winter	F	Trichomonosis	2	2018	2017	203
XT0229-12	Chaffinch	Adult	F	Infectious disease other	3	2012	2011	202
XT1051-05	Greenfinch	Adult	F	Trichomonosis	9	2005	2005	204
XT0578-17	Blackbird	NA	NA	NA	6	2017	2016	205
XT0310-13	Redwing	NA	NA	NA	4	2013	2012	207
XT0311-13	Chaffinch	Adult	M	Predation	4	2013	2012	207
XT1131-16	Greenfinch	Adult	F	Trichomonosis	8	2016	2016	206
XT1132-16	Greenfinch	Adult	M	Trichomonosis	8	2016	2016	206
XT00837-08	Jackdaw	NA	NA	NA	9	2008	2008	208
XT00874-08	Greenfinch	First winter	F	Trichomonosis	9	2008	2008	209
XT01173-06	Greenfinch	NA	NA	Trichomonosis	9	2006	2006	211
XT01402-06	Greenfinch	First winter	F	Salmonellosis	11	2006	2006	212
XT0986-11	Great Tit	NA	NA	NA	9	2011	2011	210
XT01433-06	Chaffinch	NA	NA	Trichomonosis	11	2006	2006	213
XT00032-07	Blue Tit	NA	NA	NA	1	2007	2006	213
XT1194-05	Greenfinch	NA	NA	Trichomonosis	10	2005	2005	214
XT00766-07	Greenfinch	Adult	U	Trichomonosis	7	2007	2007	215
XT0895-13	House Martin	NA	NA	NA	10	2013	2013	218
XT0896-13	House Martin	NA	NA	NA	10	2013	2013	218
XT0898-13	House Martin	NA	NA	NA	10	2013	2013	218
XT0825-14	House Sparrow	NA	NA	NA	7	2014	2014	218
XT0880-14	House Sparrow	NA	NA	NA	7	2014	2014	218
XT1059-14	House Sparrow	NA	NA	NA	10	2014	2014	218
XT1060-14	Great Tit	NA	NA	NA	10	2014	2014	218
XT0021-10	Chaffinch	Adult	F	Trichomonosis	12	2009	2009	217
XT0022-10	Bullfinch	NA	NA	Trichomonosis	12	2009	2009	217
XT0125-11	Long-tailed Tit	NA	NA	NA	2	2011	2010	216
XT1214-17	Greenfinch	Adult	M	Undetermined	10	2017	2017	219
XT1134-05	Greenfinch	NA	NA	Trichomonosis	10	2005	2005	220
XT1155-05	Greenfinch	Adult	M	Trichomonosis	10	2005	2005	220
XT1186-05	Chaffinch	Unknown	U	Trichomonosis	10	2005	2005	220
XT1100-14	Bullfinch	NA	NA	Trichomonosis	10	2014	2014	221
XT0400-16	Chaffinch	Adult	F	Trichomonosis	3	2016	2015	221
XT00056-07	Dunnock	NA	NA	Trichomonosis	1	2007	2006	222
XT226-15	Blue Tit	NA	NA	NA	3	2015	2014	223
XT0105-17	Blackbird	NA	NA	NA	2	2017	2016	223
XT0019-18	Redwing	NA	NA	NA	12	2017	2017	223
XT0398-09	Greenfinch	Adult	M	Trichomonosis	4	2009	2008	225
XT00943-08	Greenfinch	NA	NA	Trichomonosis	10	2008	2008	224
XT0095-17	Dunnock	NA	NA	NA	2	2017	2016	225
XT01160-06	Goldfinch	NA	NA	Trichomonosis	9	2006	2006	226
XT0254-19	Blue Tit	NA	NA	NA	4	2019	2018	227
XT1252-05	Greenfinch	Adult	M	Trichomonosis	11	2005	2005	228
XT0795-14	Blackbird	NA	NA	NA	7	2014	2014	230
XT0477-09	Blue Tit	NA	NA	NA	5	2009	2008	229
XT0883-10	Greenfinch	Adult	M	Trichomonosis	9	2010	2010	234
XT0374-14	Goldfinch	NA	NA	Trichomonosis	4	2014	2013	231
XT1035-05	Greenfinch	NA	NA	Trichomonosis	9	2005	2005	232
XT1203-05	Greenfinch	NA	NA	Salmonellosis	10	2005	2005	232
XT00004-07	Greenfinch	NA	NA	Undetermined	1	2007	2006	231
XT00205-07	Chaffinch	Adult	M	Undetermined	2	2007	2006	233
XT0129-10	Chaffinch	First winter	F	Trichomonosis	3	2010	2009	235
XT0949-10	Greenfinch	NA	NA	Trichomonosis	10	2010	2010	235
XT0962-10	Greenfinch	Unknown	F	Trichomonosis	10	2010	2010	235
XT0932-12	Greenfinch	Adult	F	Trichomonosis	10	2012	2012	237
XT0162-06	Blackbird	NA	NA	NA	2	2006	2005	236
XT0182-06	Siskin	NA	NA	NA	2	2006	2005	238
XT1282-05	Greenfinch	NA	NA	Trichomonosis	11	2005	2005	239
XT1289-05	Chaffinch	NA	NA	Trichomonosis	11	2005	2005	239
XT00181-08	Brambling	NA	NA	Trichomonosis	2	2008	2007	239
XT00182-08	Bullfinch	NA	NA	NA	2	2008	2007	239
XT0414-09	Bullfinch	NA	NA	NA	5	2009	2008	239
XT0009-09	Goldfinch	NA	NA	Trichomonosis	12	2008	2008	240
XT0510-18	Bullfinch	NA	NA	Trichomonosis	5	2018	2017	239
XT1318-15	Chaffinch	Adult	M	Trichomonosis	10	2015	2015	242
XT0091-06	Siskin	NA	NA	NA	1	2006	2005	241
XT0093-06	Siskin	NA	NA	NA	1	2006	2005	241
XT0484-10	Bullfinch	NA	NA	NA	6	2010	2009	243
XT0044-09	Bullfinch	NA	NA	NA	1	2009	2008	244
XT0078-09	Dunnock	NA	NA	NA	2	2009	2008	244
XT0984-10	Greenfinch	First winter	F	Trichomonosis	10	2010	2010	244
XT0783-13	Song Thrush	NA	NA	NA	8	2013	2013	245
XT0787-13	Song Thrush	NA	NA	NA	8	2013	2013	245
XT01045-06	Greenfinch	NA	NA	Trichomonosis	8	2006	2006	246
XT1426-05	Bullfinch	NA	NA	Trichomonosis	12	2005	2005	247
XT0881-10	Greenfinch	Unknown	F	Trichomonosis	9	2010	2010	248
XT0884-06	Greenfinch	First winter	U	Trichomonosis	8	2006	2006	249
XT0852-14	Goldfinch	NA	NA	NA	7	2014	2014	251
XT0460-09	Blackbird	NA	NA	NA	5	2009	2008	250
XT00861-08	Chaffinch	Adult	M	Trichomonosis	9	2008	2008	252
XT00883-08	Coal Tit	NA	NA	NA	9	2008	2008	252
XT00907-08	Chaffinch	Adult	M	Infectious disease other	10	2008	2008	252
XT00958-08	Coal Tit	NA	NA	NA	10	2008	2008	252
XT00040-08	Goldfinch	NA	NA	NA	1	2008	2007	254
XT1368-15	Greenfinch	First winter	F	Trichomonosis	11	2015	2015	253
XT01012-07	Blackbird	NA	NA	NA	9	2007	2007	255
XT0166-19	Chaffinch	Adult	F	Trichomonosis	3	2019	2018	256
XT0315-18	Blackbird	NA	NA	NA	4	2018	2017	257
XT1104-15	House Sparrow	NA	NA	NA	8	2015	2015	258
XT0357-11	Great Tit	NA	NA	NA	4	2011	2010	259
XT0753-06	House Sparrow	NA	NA	Trichomonosis	7	2006	2006	260
XT0754-06	Greenfinch	NA	NA	Trichomonosis	7	2006	2006	260
XT0095-13	Dunnock	NA	NA	NA	2	2013	2012	261
XT0095-06	Great Tit	NA	NA	NA	1	2006	2005	262
XT0525-06	Blackbird	NA	NA	NA	3	2006	2005	262
XT0723-06	Greenfinch	NA	NA	Trauma	6	2006	2005	262
XT0956-06	Greenfinch	NA	NA	Trichomonosis	8	2006	2006	262
XT00880-07	Blackbird	NA	NA	NA	5	2007	2006	262
XT00136-08	Goldfinch	NA	NA	NA	6	2007	2006	262
XT01069-07	Greenfinch	NA	NA	Trichomonosis	9	2007	2007	262
XT1407-05	Greenfinch	Adult	M	Trichomonosis	12	2005	2005	263
XT00796-08	Chaffinch	Adult	F	Trichomonosis	8	2008	2008	264
XT01120-08	Greenfinch	Adult	M	Trichomonosis	12	2008	2008	264
XT0488-18	Bullfinch	NA	NA	Trichomonosis	5	2018	2017	265
XT1815-16	Chaffinch	First winter	M	Trichomonosis	12	2016	2016	266
XT0388-19	Blackbird	NA	NA	NA	6	2019	2018	267
XT1089-05	Greenfinch	NA	NA	Trauma	10	2005	2005	268
XT0216-19	Brambling	NA	NA	Trichomonosis	3	2019	2018	269
XT0040-11	Great Tit	NA	NA	NA	10	2010	2010	270
XT1006-10	Greenfinch	Adult	M	Trichomonosis	11	2010	2010	273
XT0110-19	Chaffinch	Adult	M	Trichomonosis	2	2019	2018	272
XT0901-10	Blackbird	NA	NA	NA	9	2010	2010	271
XT01035-06	Tree Sparrow	NA	NA	NA	8	2006	2006	274
XT0729-14	Bullfinch	NA	NA	Trichomonosis	6	2014	2013	275
XT01025-08	Greenfinch	First winter	F	Trichomonosis	11	2008	2008	276
XT0842-10	Bullfinch	NA	NA	NA	9	2010	2010	277
XT00040-07	House Sparrow	NA	NA	NA	1	2007	2006	278
XT0679-06	House Sparrow	NA	NA	NA	6	2006	2005	279
XT032-15	Dunnock	NA	NA	NA	1	2015	2014	280
XT00739-08	Chaffinch	Adult	M	Infectious disease other	8	2008	2008	281
XT00920-08	Greenfinch	First winter	M	Trauma	10	2008	2008	281
XT00921-08	Greenfinch	First winter	M	Trichomonosis	10	2008	2008	281
XT0150-09	Bullfinch	NA	NA	NA	3	2009	2008	281
XT0178-09	Waxwing	NA	NA	NA	3	2009	2008	281
XT0983-09	Chaffinch	Adult	M	Trichomonosis	9	2009	2009	281
XT0997-09	Chaffinch	First winter	F	Trichomonosis	10	2009	2009	281
XT1054-09	Bullfinch	NA	NA	Trichomonosis	10	2009	2009	281
XT1055-09	Greenfinch	First winter	F	Trichomonosis	10	2009	2009	281
XT0280-10	Great Tit	NA	NA	NA	5	2010	2009	281
XT0281-10	Great Tit	NA	NA	NA	5	2010	2009	281
XT0282-10	Great Tit	NA	NA	NA	5	2010	2009	281
XT0485-10	Bullfinch	NA	NA	NA	6	2010	2009	281
XT0771-10	Greenfinch	First winter	M	Trauma	8	2010	2010	281
XT0819-10	Bullfinch	NA	NA	NA	9	2010	2010	281
XT0896-10	Greenfinch	First winter	F	Trichomonosis	9	2010	2010	281
XT0100-11	Blue Tit	NA	NA	NA	2	2011	2010	281
XT00990-08	Redwing	NA	NA	NA	10	2008	2008	282
XT0328-09	Bullfinch	NA	NA	NA	4	2009	2008	282
XT0711-11	Dunnock	NA	NA	NA	7	2011	2011	283
XT01308-06	Goldfinch	NA	NA	NA	10	2006	2006	284
XT0746-15	Greenfinch	Adult	M	Trichomonosis	7	2015	2015	285
XT00563-08	Bullfinch	NA	NA	Trichomonosis	5	2008	2007	286
XT00113-08	Goldfinch	NA	NA	Trichomonosis	1	2008	2007	288
XT0900-06	Greenfinch	NA	NA	Trichomonosis	8	2006	2006	287
XT0276-19	Blue Tit	NA	NA	NA	4	2019	2018	289
XT461-16	Chaffinch	First winter	F	Trichomonosis	4	2016	2015	290
XT1361-15	Dunnock	NA	NA	NA	11	2015	2015	291
XT0887-12	Great Tit	NA	NA	NA	9	2012	2012	292
XT0983-12	Dunnock	NA	NA	NA	10	2012	2012	293
XT1199-05	Greenfinch	NA	NA	Trichomonosis	10	2005	2005	294
XT01287-06	Greenfinch	NA	NA	Trichomonosis	10	2006	2006	295
XT01291-06	Chaffinch	NA	NA	Trichomonosis	10	2006	2006	295
XT0777-10	Greenfinch	NA	NA	Trichomonosis	8	2010	2010	296
XT0778-10	Greenfinch	Adult	F	Trichomonosis	8	2010	2010	296
XT0196-11	Yellowhammer	NA	NA	NA	3	2011	2010	299
XT0197-11	Yellowhammer	NA	NA	NA	3	2011	2010	299
XT0198-11	Yellowhammer	NA	NA	NA	3	2011	2010	299
XT00160-07	Chaffinch	NA	NA	Trichomonosis	2	2007	2006	297
XT00796-07	Great Tit	NA	NA	NA	5	2007	2006	297
XT00797-07	Blackbird	NA	NA	NA	7	2007	2007	298
XT0170-11	Goldfinch	NA	NA	Trichomonosis	3	2011	2010	300
XT0082-09	House Sparrow	NA	NA	NA	5	2008	2007	301
XT00702-08	House Sparrow	NA	NA	NA	6	2008	2007	301
XT00703-08	House Sparrow	NA	NA	NA	6	2008	2007	301
XT00704-08	House Sparrow	NA	NA	NA	6	2008	2007	301
XT0085-09	House Sparrow	NA	NA	NA	6	2008	2007	301
XT0092-09	House Sparrow	NA	NA	NA	6	2008	2007	301
XT00706-08	House Sparrow	NA	NA	NA	6	2008	2007	302
XT00707-08	House Sparrow	NA	NA	NA	6	2008	2007	302
XT1126-15	Greenfinch	NA	NA	Trichomonosis	10	2015	2015	303
XT1127-15	Greenfinch	Adult	M	Trichomonosis	10	2015	2015	303
XT1204-14	Greenfinch	First winter	F	Trichomonosis	10	2014	2014	305
XT-029-17	Greenfinch	First winter	F	Trichomonosis	1	2017	2016	305
XT0167-18	Chaffinch	Adult	M	Trichomonosis	3	2018	2017	305
XT0189-18	Chaffinch	Unknown	F	Trauma	3	2018	2017	305
XT00778-08	House Sparrow	NA	NA	NA	8	2008	2008	304
XT0525-16	Chaffinch	NA	NA	Trichomonosis	4	2016	2015	307
XT0002-06	Greenfinch	NA	NA	Salmonellosis	12	2005	2005	306
XT0132-06	Greenfinch	NA	NA	Salmonellosis	2	2006	2005	308
XT0133-06	Greenfinch	NA	NA	Salmonellosis	2	2006	2005	308
XT0957-17	Greenfinch	NA	NA	Trichomonosis	8	2017	2017	309
XT0958-17	Greenfinch	NA	NA	Trichomonosis	8	2017	2017	309
XT0657-10	Chaffinch	Adult	F	Trichomonosis	7	2010	2010	310
XT0271-09	Blackbird	NA	NA	NA	3	2009	2008	311
XT0543-09	Tree Sparrow	NA	NA	NA	6	2009	2008	311
XT0698-09	Tree Sparrow	NA	NA	NA	7	2009	2009	311
XT0044-10	Dunnock	NA	NA	NA	1	2010	2009	311
XT1060-09	Greenfinch	First winter	F	Trichomonosis	10	2009	2009	312
XT0508-06	Dunnock	NA	NA	NA	4	2006	2005	313
XT00840-07	Robin	NA	NA	NA	7	2007	2007	313
XT00850-07	Greenfinch	NA	NA	Trichomonosis	7	2007	2007	313
XT0186-19	Yellowhammer	NA	NA	Trichomonosis	3	2019	2018	313
XT1028-12	Greenfinch	First winter	M	Trichomonosis	10	2012	2012	314
XT00036-07	House Sparrow	NA	NA	NA	1	2007	2006	315
XT00037-07	House Sparrow	NA	NA	NA	1	2007	2006	315
XT0116-06	Greenfinch	First winter	M	Trichomonosis	1	2006	2005	316
XT0010-09	Tree Sparrow	NA	NA	NA	1	2009	2008	317
XT01342-07	Chaffinch	NA	NA	Trichomonosis	11	2007	2007	318
XT0278-18	Brambling	NA	NA	Trichomonosis	4	2018	2017	319
XT0603-18	Greenfinch	First winter	F	Trichomonosis	6	2018	2017	319
XT0753-12	Chaffinch	Adult	M	Trichomonosis	8	2012	2012	320
XT00527-07	Greenfinch	First winter	M	Trichomonosis	5	2007	2006	321
XT0511-11	Great Tit	NA	NA	NA	5	2011	2010	322
XT0744-10	Greenfinch	Adult	M	Trichomonosis	8	2010	2010	323
XT00853-07	Blackbird	NA	NA	NA	7	2007	2007	324
XT1288-05	Greenfinch	NA	NA	Salmonellosis	11	2005	2005	325
XT282-16	Siskin	NA	NA	NA	2	2016	2015	325
XT0166-06	Chaffinch	NA	NA	Trichomonosis	2	2006	2005	326
XT0846-06	Robin	NA	NA	NA	7	2006	2006	327
XT00644-07	Wren	NA	NA	NA	7	2007	2007	327
XT0051-09	Chaffinch	NA	NA	Predation	2	2009	2008	327
XT0261-09	Dunnock	NA	NA	NA	3	2009	2008	327
XT01062-08	Chaffinch	Adult	M	Predation	11	2008	2008	328
XT00863-07	Chaffinch	NA	NA	Trichomonosis	8	2007	2007	329
XT181-15	Reed Bunting	NA	NA	NA	3	2015	2014	330
XT01005-07	Chaffinch	Adult	M	Trichomonosis	9	2007	2007	331
XT0020-06	Jackdaw	NA	NA	NA	12	2005	2005	332
XT0021-09	Redwing	NA	NA	NA	1	2009	2008	332
XT00013-08	Dunnock	NA	NA	Trichomonosis	1	2008	2007	333
XT01380-06	Greenfinch	NA	NA	Salmonellosis	11	2006	2006	334
XT00531-07	Greenfinch	First winter	F	Trichomonosis	5	2007	2006	335
XT0256-06	House Sparrow	NA	NA	NA	2	2006	2005	336
XT0703-06	Chaffinch	NA	NA	Trauma	6	2006	2005	336
XT0877-06	Great Tit	NA	NA	NA	8	2006	2006	336
XT01108-06	Marsh Tit	NA	NA	NA	8	2006	2006	336
XT00136-07	Blackbird	NA	NA	NA	2	2007	2006	336
XT00412-07	Robin	NA	NA	NA	4	2007	2006	336
XT00569-07	Nuthatch	NA	NA	NA	5	2007	2006	336
XT00772-07	Greenfinch	NA	NA	Trichomonosis	7	2007	2007	336
XT00836-07	Chaffinch	NA	NA	Trichomonosis	7	2007	2007	336
XT00942-07	Greenfinch	First winter	U	Trichomonosis	8	2007	2007	336
XT01204-07	Greenfinch	First winter	M	Infectious disease other	10	2007	2007	336
XT01330-07	Chaffinch	Adult	F	Trichomonosis	11	2007	2007	336
XT1257-05	Greenfinch	NA	NA	Salmonellosis	11	2005	2005	337
XT1034-05	Siskin	NA	NA	NA	9	2005	2005	338
XT0467-12	Greenfinch	NA	NA	Salmonellosis	9	2005	2005	338
XT0888-12	Chaffinch	Adult	F	Trichomonosis	10	2012	2012	339
XT1087-10	Chaffinch	NA	NA	Trichomonosis	10	2010	2010	340
XT01162-06	Chaffinch	NA	NA	Trichomonosis	9	2006	2006	341
XT0316-16	Greenfinch	Adult	M	Trichomonosis	2	2016	2015	343
XT00177-08	Coal Tit	NA	NA	NA	2	2008	2007	342
XT0110-17	Chaffinch	Unknown	M	Trauma	4	2016	2015	344
XT01338-06	Greenfinch	NA	NA	Trichomonosis	11	2006	2006	345
XT00020-07	House Sparrow	NA	NA	NA	1	2007	2006	347
XT0159-19	Dunnock	NA	NA	NA	3	2019	2018	346
XT0141-16	Chaffinch	Unknown	F	Undetermined	1	2016	2015	348
XT0142-16	Chaffinch	Adult	M	Trichomonosis	1	2016	2015	348
XT0143-16	Chaffinch	First winter	M	Trichomonosis	1	2016	2015	348
XT0545-06	Siskin	NA	NA	NA	4	2006	2005	349
XT1005-05	Greenfinch	First winter	U	Undetermined	9	2005	2005	350
XT1421-05	Greenfinch	NA	NA	Salmonellosis	12	2005	2005	350
XT1422-05	Greenfinch	NA	NA	Salmonellosis	12	2005	2005	350
XT0184-12	Siskin	NA	NA	NA	2	2012	2011	351
XT0299-16	Chaffinch	Unknown	M	Trichomonosis	2	2016	2015	352
XT300-16	Blue Tit	NA	NA	NA	2	2016	2015	352
XT318-16	Nuthatch	NA	NA	NA	2	2016	2015	352
XT00752-08	Greenfinch	First winter	F	Trichomonosis	8	2008	2008	353
XT00753-08	Greenfinch	First winter	M	Trichomonosis	8	2008	2008	353
XT0302-09	Siskin	NA	NA	NA	4	2009	2008	353
XT0018-10	Chaffinch	NA	NA	Trichomonosis	1	2010	2009	353
XT0492-06	Blackcap	NA	NA	NA	4	2006	2005	354
XT00154-07	Robin	NA	NA	NA	8	2006	2006	354
XT0798-17	Siskin	NA	NA	Trichomonosis	3	2017	2016	355
XT00867-08	Chaffinch	Adult	F	Trichomonosis	9	2008	2008	356
XT0260-11	Greenfinch	NA	NA	Trauma	4	2011	2010	357
XT132-16	House Sparrow	NA	NA	NA	1	2016	2015	358
XT0140-06	Siskin	NA	NA	NA	1	2006	2005	359
XT0146-06	Goldfinch	NA	NA	NA	1	2006	2005	359
XT0521-06	Bullfinch	NA	NA	NA	3	2006	2005	360
XT1011-13	Great Tit	NA	NA	NA	10	2013	2013	361
XT00124-07	Reed Bunting	NA	NA	NA	1	2007	2006	362
XT0126-14	Lesser Redpoll	NA	NA	NA	2	2014	2013	363
XT0963-10	House Sparrow	NA	NA	NA	10	2010	2010	364
XT00855-08	Greenfinch	Adult	F	Trichomonosis	9	2008	2008	365
XT00856-08	Chaffinch	Adult	M	Trichomonosis	9	2008	2008	365
XT01370-06	Chaffinch	Unknown	M	Trichomonosis	11	2006	2006	366
XT01371-06	Greenfinch	NA	NA	Predation	11	2006	2006	366
XT0172-18	Siskin	NA	NA	NA	3	2018	2017	367
XT0376-18	Chaffinch	Unknown	M	Trichomonosis	4	2018	2017	367
XT0378-18	Chaffinch	First winter	M	Trichomonosis	4	2018	2017	367
XT0057-18	Brambling	NA	NA	NA	1	2018	2017	368
XT0058-18	Brambling	NA	NA	Trichomonosis	1	2018	2017	368
XT0619-10	Magpie	NA	NA	NA	7	2010	2010	369
XT0014-12	House Sparrow	NA	NA	NA	12	2011	2011	370
XT1189-05	House Sparrow	NA	NA	NA	10	2005	2005	371
XT0035-06	House Sparrow	NA	NA	NA	1	2006	2005	371
XT01177-06	House Sparrow	NA	NA	Trichomonosis	9	2006	2006	371
XT00407-07	Blue Tit	NA	NA	NA	4	2007	2006	373
XT00632-07	Barn Swallow	NA	NA	NA	6	2007	2006	373
XT1004-11	House Sparrow	NA	NA	Trichomonosis	10	2011	2011	375
XT00132-08	Chaffinch	Adult	M	Trichomonosis	2	2008	2007	372
XT0527-12	Chaffinch	Unknown	M	Trichomonosis	6	2012	2011	374
XT0333-11	Blue Tit	NA	NA	NA	4	2011	2010	739
XT0141-06	Song Thrush	NA	NA	NA	2	2006	2005	376
XT0812-06	House Sparrow	NA	NA	Trichomonosis	7	2006	2006	378
XT0561-18	Chaffinch	First winter	F	Trichomonosis	5	2018	2017	377
XT0019-06	Chaffinch	Unknown	U	Trichomonosis	1	2006	2005	379
XT0898-10	Greenfinch	First winter	M	Trichomonosis	9	2010	2010	380
XT01453-06	House Sparrow	NA	NA	NA	12	2006	2006	381
XT1177-05	Greenfinch	NA	NA	Trichomonosis	10	2005	2005	382
XT0159-18	Brambling	NA	NA	NA	3	2018	2017	383
XT1245-05	House Sparrow	NA	NA	NA	11	2005	2005	384
XT1254-17	Blackbird	NA	NA	NA	11	2017	2017	385
XT713-17	Blackbird	NA	NA	NA	7	2017	2017	386
XT00862-07	Greenfinch	NA	NA	Trichomonosis	8	2007	2007	387
XT941-05	Chaffinch	Adult	M	Infectious disease other	8	2005	2005	389
XT981-05	Chaffinch	Adult	F	Infectious disease other	8	2005	2005	389
XT0317-16	Chaffinch	Unknown	M	Trichomonosis	2	2016	2015	388
XT1319-05	Coal Tit	NA	NA	NA	11	2005	2005	390
XT1406-05	Redwing	NA	NA	NA	12	2005	2005	390
XT0191-06	Chaffinch	Adult	M	Trichomonosis	2	2006	2005	390
XT0358-06	Greenfinch	NA	NA	Trauma	3	2006	2005	390
XT0476-06	Greenfinch	NA	NA	Trauma	4	2006	2005	390
XT01076-06	Greenfinch	NA	NA	Trauma	8	2006	2006	390
XT0791-10	Greenfinch	First winter	F	Trichomonosis	7	2010	2010	390
XT01032-06	Chaffinch	NA	NA	Trichomonosis	8	2006	2006	391
XT0044-18	Chaffinch	Adult	M	Trichomonosis	1	2018	2017	392
XT0045-18	Song Thrush	NA	NA	NA	1	2018	2017	392
XT1232-05	Bullfinch	NA	NA	NA	11	2005	2005	393
XT01106-06	Greenfinch	Adult	M	Trichomonosis	8	2006	2006	393
XT0568-10	Goldfinch	NA	NA	Trichomonosis	7	2010	2010	394
XT415-16	Bullfinch	NA	NA	NA	3	2016	2015	395
XT0462-15	Chaffinch	Unknown	F	Infectious disease other	5	2015	2014	396
R457-16 / XT440-17	Siskin	NA	NA	Trichomonosis	5	2016	2015	396
XT0666-16	Chaffinch	Unknown	F	Trichomonosis	5	2016	2015	396
XT0500-12	Greenfinch	Adult	M	Trichomonosis	6	2012	2011	397
XT1401-05	Greenfinch	First winter	F	Trichomonosis	12	2005	2005	398
XT0195-19	Chaffinch	Unknown	M	Trichomonosis	3	2019	2018	399
XT533-16	Siskin	NA	NA	NA	4	2016	2015	400
XT0847-11	Great Tit	NA	NA	NA	8	2011	2011	402
XT01221-07	Great Tit	NA	NA	NA	10	2007	2007	403
XT01222-07	Great Tit	NA	NA	NA	10	2007	2007	403
XT1337-05	Greenfinch	NA	NA	Trichomonosis	12	2005	2005	401
XT0033-06	Greenfinch	Adult	M	Trichomonosis	1	2006	2005	401
XT1175-05	Greenfinch	First winter	F	Infectious disease other	10	2005	2005	404
XT0205-19	Siskin	NA	NA	NA	3	2019	2018	405
XT1281-14	House Sparrow	NA	NA	NA	11	2014	2014	406
XT1112-15	House Sparrow	NA	NA	NA	10	2015	2015	406
XT0563-12	Sand Martin	NA	NA	NA	6	2012	2011	407
XT1283-15	Greenfinch	First winter	M	Undetermined	10	2015	2015	408
XT0086-11	Robin	NA	NA	NA	1	2011	2010	409
XT0818-06	Greenfinch	NA	NA	Trichomonosis	7	2006	2006	410
XT00949-07	Great Tit	NA	NA	NA	8	2007	2007	411
XT0515-06	Chaffinch	NA	NA	Trichomonosis	3	2006	2005	412
XT0516-06	Siskin	NA	NA	NA	3	2006	2005	412
XT0336-18	Chaffinch	First winter	M	Trichomonosis	4	2018	2017	414
XT0117-06	Greenfinch	NA	NA	Salmonellosis	1	2006	2005	415
XT00362-07	Goldfinch	NA	NA	Trichomonosis	4	2007	2006	413
XT1423-15	Greenfinch	First winter	M	Undetermined	12	2015	2015	416
XT0289-16	Chaffinch	Unknown	M	Trichomonosis	2	2016	2015	416
XT00098-07	House Sparrow	NA	NA	NA	1	2007	2006	417
XT0012-09	Great Tit	NA	NA	NA	1	2009	2008	419
XT0351-18	Brambling	NA	NA	Trichomonosis	4	2018	2017	418
XT0097-06	Greenfinch	NA	NA	Trichomonosis	1	2006	2005	420
XT0953-06	Chaffinch	First winter	U	Trichomonosis	8	2006	2006	421
XT00148-07	Blackcap	NA	NA	NA	2	2007	2006	422
XT0929-14	Blackbird	NA	NA	NA	8	2014	2014	423
XT0089-19	Dunnock	NA	NA	NA	2	2019	2018	424
XT1253-05	Greenfinch	NA	NA	Salmonellosis	11	2005	2005	426
XT00566-07	Greenfinch	First winter	M	Trichomonosis	6	2007	2006	426
XT1434-05	Goldfinch	NA	NA	NA	12	2005	2005	425
XT00284-07	Blackbird	NA	NA	NA	3	2007	2006	425
XT0098-16	Greenfinch	Adult	F	Trichomonosis	1	2016	2015	427
XT0255-19	Blackbird	NA	NA	NA	4	2019	2018	428
XT00177-07	Greenfinch	Unknown	M	Trichomonosis	2	2007	2006	429
XT01068-07	Greenfinch	Adult	F	Trichomonosis	9	2007	2007	429
XT00621-08	Starling	NA	NA	NA	7	2008	2008	429
XT0970-11	Great Tit	NA	NA	NA	8	2011	2011	430
XT0670-12	Greenfinch	NA	NA	Trichomonosis	7	2012	2012	431
XT0758-12	House Sparrow	NA	NA	NA	8	2012	2012	433
XT0759-12	House Sparrow	NA	NA	NA	8	2012	2012	433
XT0760-12	House Sparrow	NA	NA	NA	8	2012	2012	433
XT0761-12	House Sparrow	NA	NA	NA	9	2012	2012	433
XT0477-06	Lesser Redpoll	NA	NA	NA	4	2006	2005	432
XT00029-07	Coal Tit	NA	NA	NA	12	2006	2006	434
XT00028-07	Bullfinch	NA	NA	Trichomonosis	1	2007	2006	434
XT00107-07	Bullfinch	NA	NA	Trichomonosis	1	2007	2006	434
XT1114-09	Goldfinch	NA	NA	NA	11	2009	2009	434
XT0011-09	Goldfinch	NA	NA	NA	1	2009	2008	434
XT0272-14	Greenfinch	First winter	M	Trichomonosis	3	2014	2013	436
XT01025-07	Greenfinch	NA	NA	Trauma	9	2007	2007	435
XT00785-07	Greenfinch	NA	NA	Trichomonosis	6	2007	2006	436
XT0404-11	Blue Tit	NA	NA	NA	5	2011	2010	437
XT0405-11	Blue Tit	NA	NA	NA	5	2011	2010	437
XT0409-11	Great Tit	NA	NA	NA	5	2011	2010	437
XT0410-11	Great Tit	NA	NA	NA	5	2011	2010	437
XT0417-11	Great Tit	NA	NA	NA	5	2011	2010	437
XT0418-11	Great Tit	NA	NA	NA	5	2011	2010	437
XT0419-11	Blue Tit	NA	NA	NA	5	2011	2010	437
XT0420-11	Blue Tit	NA	NA	NA	5	2011	2010	437
XT0421-11	Blue Tit	NA	NA	NA	5	2011	2010	437
XT0998-10	Chaffinch	First winter	F	Trichomonosis	10	2010	2010	438
XT0676-06	Great Tit	NA	NA	NA	6	2006	2005	440
XT00420-07	Great Tit	NA	NA	NA	4	2007	2006	440
XT00889-07	Greenfinch	NA	NA	Trichomonosis	8	2007	2007	439
XT00892-07	Greenfinch	NA	NA	Trichomonosis	8	2007	2007	439
XT0006-18	Magpie	NA	NA	NA	1	2018	2017	441
XT1405-05	Greenfinch	Adult	F	Salmonellosis	12	2005	2005	442
XT01305-06	Greenfinch	NA	NA	Trichomonosis	10	2006	2006	443
XT01335-07	Chaffinch	Unknown	F	Trichomonosis	11	2007	2007	446
XT01104-06	Greenfinch	NA	NA	Trichomonosis	8	2006	2006	444
XT0468-13	Greenfinch	First winter	F	Trichomonosis	5	2013	2012	445
XT01292-06	Bullfinch	NA	NA	Trichomonosis	10	2006	2006	447
XT0840-10	Goldfinch	NA	NA	Trichomonosis	9	2010	2010	448
XT0884-10	Greenfinch	Adult	M	Trichomonosis	9	2010	2010	449
XT0885-10	Bullfinch	NA	NA	NA	9	2010	2010	449
XT0138-06	Greenfinch	NA	NA	Salmonellosis	1	2006	2005	450
XT0139-06	Greenfinch	NA	NA	Salmonellosis	1	2006	2005	450
XT0257-11	Blue Tit	NA	NA	NA	4	2011	2010	451
XT0258-11	Blue Tit	NA	NA	NA	4	2011	2010	451
XT0259-11	Blue Tit	NA	NA	NA	4	2011	2010	451
XT1192-15	Great Tit	NA	NA	NA	10	2015	2015	452
XT01118-06	Greenfinch	NA	NA	Trichomonosis	9	2006	2006	453
XT01409-06	Greenfinch	NA	NA	Trichomonosis	11	2006	2006	453
XT01460-06	Chaffinch	Adult	F	Trichomonosis	12	2006	2006	453
XT00003-07	Goldfinch	NA	NA	NA	1	2007	2006	453
XT00815-07	Dunnock	NA	NA	Trichomonosis	7	2007	2007	453
XT00858-07	Greenfinch	NA	NA	Trichomonosis	7	2007	2007	453
XT00754-08	Greenfinch	Adult	M	Trichomonosis	8	2008	2008	453
XT1188-13	Greenfinch	First winter	M	Trichomonosis	11	2013	2013	453
XT0564-17	Goldfinch	NA	NA	NA	6	2017	2016	453
XT604-17	Blackbird	NA	NA	NA	6	2017	2016	453
XT917-17	House Sparrow	NA	NA	NA	8	2017	2017	453
XT0267-19	Dunnock	NA	NA	NA	4	2019	2018	453
XT0635-10	House Sparrow	NA	NA	NA	7	2010	2010	454
XT0226-18	Chaffinch	Unknown	M	Trichomonosis	3	2018	2017	455
XT0227-18	Greenfinch	First winter	F	Trichomonosis	3	2018	2017	455
XT0603-06	Blackbird	NA	NA	NA	5	2006	2005	456
XT1282-15	Great Tit	NA	NA	NA	10	2015	2015	457
XT0006-13	Chaffinch	Adult	M	Infectious disease other	12	2012	2012	458
XT0471-06	Starling	NA	NA	NA	4	2006	2005	459
XT0209-06	Chaffinch	NA	NA	Salmonellosis	2	2006	2005	460
XT0210-06	Greenfinch	NA	NA	Salmonellosis	2	2006	2005	460
XT00575-07	Greenfinch	First winter	M	Trichomonosis	6	2007	2006	461
R604-16 XT0634-17	Greenfinch	Unknown	M	Trichomonosis	6	2016	2015	462
XT0846-18	House Sparrow	NA	NA	NA	8	2018	2018	463
R646 / XT0441-17	Greenfinch	NA	NA	Trichomonosis	6	2016	2015	464
XT1005-10	Chaffinch	First winter	M	Trichomonosis	10	2010	2010	465
XT0104-06	Greenfinch	NA	NA	Trichomonosis	1	2006	2005	466
XT0503-16	Chaffinch	Adult	F	Infectious disease other	4	2016	2015	467
XT573-16	Brambling	NA	NA	Trichomonosis	4	2016	2015	467
XT1663-16	Greenfinch	Adult	F	Trichomonosis	10	2016	2016	467
XT0450-17	Great Tit	NA	NA	NA	5	2017	2016	467
XT0874-18	Greenfinch	First winter	M	Trichomonosis	7	2018	2018	467
XT0850-13	Greenfinch	First winter	M	Infectious disease other	8	2013	2013	468
XT0843-14	Greenfinch	NA	NA	Trauma	7	2014	2014	469
XT00345-07	Dunnock	NA	NA	NA	3	2007	2006	470
XT401-16	Bullfinch	NA	NA	Trichomonosis	3	2016	2015	470
XT1055-14	Greenfinch	First winter	F	Trichomonosis	10	2014	2014	471
XT0014-14	Chaffinch	Adult	F	Trichomonosis	12	2013	2013	472
XT0373-14	Chaffinch	Adult	F	Infectious disease other	4	2014	2013	472
XT1179-14	Great Tit	NA	NA	Trichomonosis	10	2014	2014	472
XT00156-07	Blackbird	NA	NA	NA	8	2006	2006	474
XT1027-10	Goldfinch	NA	NA	Trichomonosis	11	2010	2010	474
XT0666-13	Greenfinch	First winter	M	Undetermined	6	2013	2012	473
XT0935-06	Dunnock	NA	NA	NA	8	2006	2006	475
XT0321-19	Goldfinch	NA	NA	Trichomonosis	5	2019	2018	474
XT475-16	Blue Tit	NA	NA	NA	4	2016	2015	476
XT01198-06	Chaffinch	NA	NA	Trichomonosis	9	2006	2006	477
XT00495-07	Chaffinch	NA	NA	Trichomonosis	9	2006	2006	477
XT0868-11	Great Tit	NA	NA	NA	8	2011	2011	478
XT01353-06	House Sparrow	NA	NA	NA	11	2006	2006	479
XT1062-10	Great Tit	NA	NA	NA	11	2010	2010	480
XT00176-07	Yellowhammer	NA	NA	Trichomonosis	2	2007	2006	481
XT00605-08	Great Tit	NA	NA	NA	5	2008	2007	481
XT0322-10	Great Tit	NA	NA	NA	5	2010	2009	482
XT0507-10	Great Tit	NA	NA	NA	6	2010	2009	482
XT0041-09	House Sparrow	NA	NA	NA	12	2008	2008	483
XT00426-07	Chaffinch	First winter	M	Trichomonosis	4	2007	2006	484
XT-013-17	Goldcrest	NA	NA	NA	1	2017	2016	485
XT01264-06	Blackbird	NA	NA	NA	10	2006	2006	486
XT0885-14	Goldfinch	NA	NA	Trichomonosis	7	2014	2014	487
XT00198-08	Siskin	NA	NA	NA	3	2008	2007	488
XT1038-14	Great Tit	NA	NA	NA	10	2014	2014	489
XT1133-11	Bullfinch	NA	NA	NA	11	2011	2011	490
XT01206-07	Greenfinch	NA	NA	Trichomonosis	10	2007	2007	491
XT01207-07	Greenfinch	NA	NA	Trichomonosis	10	2007	2007	491
XT1297-05	Greenfinch	Adult	F	Undetermined	11	2005	2005	493
XT00999-08	Greenfinch	First winter	F	Trichomonosis	11	2008	2008	493
XT0980-11	Goldfinch	NA	NA	NA	10	2011	2011	493
XT00943-07	House Sparrow	NA	NA	NA	8	2007	2007	492
XT00875-08	Greenfinch	First winter	M	Trichomonosis	9	2008	2008	495
XT0167-19	Chaffinch	Unknown	M	Trichomonosis	3	2019	2018	494
XT0319-19	Spotted Flycatcher	NA	NA	NA	5	2019	2018	494
XT0320-19	Spotted Flycatcher	NA	NA	NA	5	2019	2018	494
XT0043-11	Goldfinch	NA	NA	Trichomonosis	1	2011	2010	496
XT0041-19	Chaffinch	Adult	M	Trichomonosis	12	2018	2018	497
XT0040-19	Chaffinch	Adult	F	Trichomonosis	1	2019	2018	497
XT0891-10	Greenfinch	Adult	M	Trauma	7	2010	2010	498
XT0357-06	Greenfinch	NA	NA	Trichomonosis	3	2006	2005	500
XT0512-06	Chaffinch	NA	NA	Trichomonosis	3	2006	2005	500
XT0473-06	Chaffinch	NA	NA	Trichomonosis	4	2006	2005	500
XT0565-06	Brambling	NA	NA	Trichomonosis	5	2006	2005	500
XT00134-07	Dunnock	NA	NA	NA	2	2007	2006	500
XT00364-07	Chaffinch	Adult	M	Predation	4	2007	2006	500
XT00784-07	Long-tailed Tit	NA	NA	NA	5	2007	2006	500
XT0142-10	Chaffinch	Adult	M	Trichomonosis	3	2010	2009	499
XT0111-12	Bullfinch	NA	NA	Trichomonosis	12	2011	2011	501
XT01039-07	Greenfinch	Adult	M	Trichomonosis	9	2007	2007	502
XT0870-11	Dunnock	NA	NA	NA	8	2011	2011	503
XT0699-14	Chaffinch	First winter	U	Undetermined	6	2014	2013	504
XT1045-16	Greenfinch	Unknown	F	Trichomonosis	6	2016	2015	505
XT01273-07	Greenfinch	Adult	F	Trichomonosis	11	2007	2007	506
XT0775-06	Greenfinch	NA	NA	Trichomonosis	7	2006	2006	507
XT00963-07	Great Tit	NA	NA	Trichomonosis	8	2007	2007	508
XT00964-07	Greenfinch	NA	NA	Trichomonosis	8	2007	2007	508
XT0930-16	Greenfinch	First winter	F	Trichomonosis	7	2016	2016	509
XT00990-07	Greenfinch	NA	NA	Trichomonosis	9	2007	2007	510
XT0902-09	Goldfinch	NA	NA	Trichomonosis	9	2009	2009	511
XT00568-07	Greenfinch	NA	NA	Trichomonosis	6	2007	2006	512
XT0361-12	Blue Tit	NA	NA	NA	4	2012	2011	512
XT0677-12	Great Tit	NA	NA	NA	8	2012	2012	512
XT0887-09	House Sparrow	NA	NA	Trichomonosis	9	2009	2009	513
XT0010-12	Chaffinch	First winter	M	Trichomonosis	12	2011	2011	514
XT01341-07	Greenfinch	First winter	F	Trichomonosis	11	2007	2007	515
XT01348-07	Mistle Thrush	NA	NA	NA	11	2007	2007	515
XT0767-17	Chaffinch	Adult	M	Trichomonosis	3	2017	2016	515
XT966-05	Blackbird	NA	NA	NA	8	2005	2005	516
XT992-05	Greenfinch	First winter	U	Trauma	8	2005	2005	516
XT1026-09	Goldfinch	NA	NA	Trichomonosis	10	2009	2009	518
XT00157-07	Robin	NA	NA	NA	8	2006	2006	517
XT0915-11	Greenfinch	First winter	F	Trichomonosis	9	2011	2011	520
XT0229-13	Magpie	NA	NA	NA	4	2013	2012	519
XT0069-19	Blackbird	NA	NA	NA	2	2019	2018	521
XT00967-07	Chaffinch	NA	NA	Trichomonosis	8	2007	2007	522
XT00196-07	Greenfinch	NA	NA	Trichomonosis	2	2007	2006	523
XT00204-07	Greenfinch	First winter	F	Trichomonosis	2	2007	2006	523
XT00981-07	Greenfinch	Adult	F	Trichomonosis	9	2007	2007	524
XT1037-14	Greenfinch	First winter	M	Trichomonosis	8	2014	2014	525
XT682-15	Blue Tit	NA	NA	NA	5	2015	2014	526
XT683-15	Blue Tit	NA	NA	NA	5	2015	2014	526
XT690-15	Blue Tit	NA	NA	NA	5	2015	2014	526
XT692-15	Blue Tit	NA	NA	NA	5	2015	2014	526
XT991-15	Blackbird	NA	NA	NA	8	2015	2015	527
XT0115-06	Greenfinch	NA	NA	Salmonellosis	1	2006	2005	528
XT01218-07	Greenfinch	First winter	F	Trauma	10	2007	2007	528
XT01254-07	Greenfinch	NA	NA	Trichomonosis	11	2007	2007	528
XT00240-08	Siskin	NA	NA	NA	3	2008	2007	529
XT0003-06	Greenfinch	NA	NA	Salmonellosis	12	2005	2005	531
XT0080-06	Greenfinch	NA	NA	Salmonellosis	1	2006	2005	531
XT00858-08	Greenfinch	Adult	F	Trichomonosis	9	2008	2008	530
XT461-15	Great Tit	NA	NA	NA	5	2015	2014	533
XT01431-06	Dunnock	NA	NA	Trichomonosis	11	2006	2006	532
XT0773-06	Chaffinch	NA	NA	Trichomonosis	7	2006	2006	535
XT0774-06	Greenfinch	NA	NA	Trichomonosis	7	2006	2006	535
XT00078-08	Greenfinch	NA	NA	Trichomonosis	1	2008	2007	534
XT902-05	Blackbird	NA	NA	NA	7	2005	2005	536
XT0671-12	Chaffinch	NA	NA	Undetermined	7	2012	2012	537
XT0822-13	Greenfinch	First winter	F	Trichomonosis	8	2013	2013	538
XT1088-13	Goldfinch	NA	NA	NA	11	2013	2013	539
XT1089-13	Goldfinch	NA	NA	Trichomonosis	11	2013	2013	539
XT1267-05	Greenfinch	NA	NA	Trichomonosis	11	2005	2005	540
XT0681-12	Dunnock	NA	NA	NA	7	2012	2012	541
XT0660-11	Bullfinch	NA	NA	Trichomonosis	7	2011	2011	542
XT0869-11	House Sparrow	NA	NA	NA	9	2011	2011	542
XT0099-18	Chaffinch	Unknown	F	Trichomonosis	2	2018	2017	542
XT00601-08	Greenfinch	Adult	F	Trichomonosis	7	2008	2008	543
XT-188-17	Blue Tit	NA	NA	NA	3	2017	2016	544
XT189-17	Blue Tit	NA	NA	NA	3	2017	2016	544
XT0466-18	Willow Warbler	NA	NA	NA	5	2018	2017	546
XT0109-06	Robin	NA	NA	NA	1	2006	2005	545
XT0080-16	Chaffinch	Adult	M	Trichomonosis	1	2016	2015	547
XT01340-07	Greenfinch	NA	NA	Trichomonosis	11	2007	2007	548
XT0442-17	Bullfinch	NA	NA	Trichomonosis	3	2017	2016	549
XT1300-05	Greenfinch	Unknown	U	Salmonellosis	11	2005	2005	551
XT1341-05	Greenfinch	NA	NA	Salmonellosis	12	2005	2005	551
XT00894-07	Greenfinch	Adult	M	Trichomonosis	8	2007	2007	550
XT00895-07	Chaffinch	First winter	M	Trichomonosis	8	2007	2007	550
XT0036-06	Greenfinch	NA	NA	Trichomonosis	1	2006	2005	552
XT0990-15	Chaffinch	Adult	F	Trichomonosis	8	2015	2015	553
XT0034-06	Greenfinch	Adult	M	Salmonellosis	1	2006	2005	554
XT01041-07	Greenfinch	NA	NA	Trichomonosis	9	2007	2007	555
XT0087-10	Bullfinch	NA	NA	Trichomonosis	2	2010	2009	555
XT0793-11	Greenfinch	Adult	M	Trichomonosis	8	2011	2011	556
XT0862-14	House Sparrow	NA	NA	Trichomonosis	7	2014	2014	557
XT0066-18	Chaffinch	Adult	M	Trichomonosis	2	2018	2017	558
XT0182-12	Long-tailed Tit	NA	NA	NA	2	2012	2011	559
XT0972-18	Jackdaw	NA	NA	NA	10	2018	2018	560
XT1138-05	Greenfinch	NA	NA	Trichomonosis	10	2005	2005	561
XT1144-05	Greenfinch	Adult	M	Salmonellosis	10	2005	2005	561
XT1072-10	Chaffinch	Adult	M	Trichomonosis	10	2010	2010	561
XT0303-09	Starling	NA	NA	NA	4	2009	2008	562
XT0133-14	Siskin	NA	NA	Trichomonosis	2	2014	2013	563
XT1220-14	House Sparrow	NA	NA	NA	10	2014	2014	563
XT0681-16	Greenfinch	First winter	M	Trauma	5	2016	2015	564
XT01190-07	House Sparrow	NA	NA	NA	10	2007	2007	565
XT1293-05	Greenfinch	NA	NA	Salmonellosis	11	2005	2005	567
XT1153-11	Starling	NA	NA	NA	11	2011	2011	566
XT1176-11	Starling	NA	NA	NA	12	2011	2011	566
XT1177-11	Starling	NA	NA	NA	12	2011	2011	566
XT1178-11	Starling	NA	NA	NA	12	2011	2011	566
XT1179-11	Starling	NA	NA	NA	12	2011	2011	566
XT1180-11	Starling	NA	NA	NA	12	2011	2011	566
XT1182-11	Starling	NA	NA	NA	12	2011	2011	566
XT1183-11	Starling	NA	NA	NA	12	2011	2011	566
XT1184-11	Starling	NA	NA	NA	12	2011	2011	566
XT1185-11	Starling	NA	NA	NA	12	2011	2011	566
XT0115-12	Starling	NA	NA	NA	1	2012	2011	566
XT0116-12	Starling	NA	NA	NA	1	2012	2011	566
XT0117-12	Starling	NA	NA	NA	1	2012	2011	566
XT1208-14	Goldfinch	NA	NA	Trichomonosis	10	2014	2014	568
XT1282-14	House Sparrow	NA	NA	NA	11	2014	2014	568
XT1395-15	Goldfinch	NA	NA	NA	11	2015	2015	568
XT1480-15	Goldfinch	NA	NA	Trichomonosis	12	2015	2015	568
XT0477-16	Chaffinch	Adult	M	Trichomonosis	4	2016	2015	568
XT0576-16	Chaffinch	Unknown	M	Trichomonosis	4	2016	2015	568
XT0939-18	Goldfinch	NA	NA	Trichomonosis	10	2018	2018	568
XT01395-06	Chaffinch	First winter	M	Undetermined	11	2006	2006	569
XT1102-18	Dunnock	NA	NA	Trichomonosis	11	2018	2018	570
XT0714-11	Chaffinch	First winter	F	Undetermined	7	2011	2011	571
XT0864-11	Goldcrest	NA	NA	NA	8	2011	2011	571
XT0682-12	Chaffinch	Adult	M	Trichomonosis	8	2012	2012	571
XT0649-09	Siskin	NA	NA	Trichomonosis	7	2009	2009	572
XT1096-11	Goldfinch	NA	NA	Trichomonosis	11	2011	2011	573
XT0032-06	Chaffinch	Unknown	F	Trauma	1	2006	2005	574
XT0934-06	Greenfinch	NA	NA	Trichomonosis	8	2006	2006	575
XT0817-06	Greenfinch	NA	NA	Trauma	7	2006	2006	575
XT0495-14	Greenfinch	Adult	F	Trichomonosis	5	2014	2013	576
XT319-16	Bullfinch	NA	NA	Trichomonosis	2	2016	2015	576
XT0532-06	Siskin	NA	NA	NA	3	2006	2005	577
XT1077-14	Dunnock	NA	NA	NA	10	2014	2014	578
XT0971-13	Greenfinch	First winter	M	Trichomonosis	10	2013	2013	579
XT0704-14	Robin	NA	NA	NA	6	2014	2013	581
XT1005-11	Greenfinch	First winter	M	Trichomonosis	10	2011	2011	581
XT00888-07	Greenfinch	Adult	M	Trichomonosis	8	2007	2007	580
XT0848-11	House Sparrow	NA	NA	NA	8	2011	2011	582
XT0181-09	Greenfinch	Unknown	M	Trauma	3	2009	2008	583
XT0168-06	House Sparrow	NA	NA	NA	2	2006	2005	584
XT0851-11	Great Tit	NA	NA	NA	8	2011	2011	585
XT1268-15	Blue Tit	NA	NA	NA	10	2015	2015	586
XT01325-06	Chaffinch	NA	NA	Trichomonosis	11	2006	2006	587
XT0127-06	Bullfinch	NA	NA	NA	1	2006	2005	591
XT0157-06	Chaffinch	Adult	F	Infectious disease other	2	2006	2005	591
XT0700-06	Goldcrest	NA	NA	NA	6	2006	2005	589
XT01033-06	Greenfinch	NA	NA	Trauma	8	2006	2006	589
XT00955-07	Greenfinch	Adult	F	Trichomonosis	8	2007	2007	589
XT0798-12	Great Tit	NA	NA	NA	9	2012	2012	590
XT0047-06	Greenfinch	Unknown	U	Trichomonosis	1	2006	2005	588
XT0099-06	Greenfinch	NA	NA	Salmonellosis	1	2006	2005	588
XT0844-10	Chaffinch	Adult	F	Trichomonosis	9	2010	2010	592
XT00887-07	Greenfinch	NA	NA	Trichomonosis	8	2007	2007	593
XT01347-07	Chaffinch	NA	NA	Undetermined	11	2007	2007	594
XT0731-16	Chaffinch	Unknown	M	Trichomonosis	6	2016	2015	595
XT-1693-16	Goldfinch	NA	NA	Trichomonosis	10	2016	2016	595
XT-1737-16	Goldfinch	NA	NA	Trichomonosis	11	2016	2016	595
XT0362-16	Chaffinch	Unknown	F	Trichomonosis	2	2016	2015	596
XT1335-05	Greenfinch	NA	NA	Salmonellosis	11	2005	2005	597
XT0145-06	Chaffinch	NA	NA	Trauma	2	2006	2005	597
XT01072-07	Greenfinch	Adult	M	Trichomonosis	9	2007	2007	598
XT0960-11	Robin	NA	NA	NA	9	2011	2011	600
XT0104-18	Chaffinch	Adult	M	Infectious disease other	2	2018	2017	599
XT00764-07	Dunnock	NA	NA	NA	7	2007	2007	601
XT1325-05	Greenfinch	NA	NA	Salmonellosis	11	2005	2005	601
XT0542-11	Chaffinch	NA	NA	Infectious disease other	6	2011	2010	602
XT1132-05	Blackbird	NA	NA	NA	10	2005	2005	604
XT0995-13	Greenfinch	First winter	F	Trichomonosis	10	2013	2013	603
XT0605-06	Dunnock	NA	NA	NA	5	2006	2005	605
XT0705-06	Dunnock	NA	NA	NA	6	2006	2005	605
XT0805-06	Greenfinch	NA	NA	Trauma	7	2006	2006	605
XT0813-06	Blackbird	NA	NA	NA	7	2006	2006	605
XT0887-06	Redstart	NA	NA	NA	8	2006	2006	605
XT01103-06	Blackcap	NA	NA	NA	8	2006	2006	605
XT01456-06	Goldfinch	NA	NA	NA	12	2006	2006	605
XT00173-07	Blackcap	NA	NA	NA	2	2007	2006	605
XT00866-08	Greenfinch	First winter	F	Trichomonosis	9	2008	2008	605
XT0506-09	Nuthatch	NA	NA	NA	6	2009	2008	605
XT0507-09	Blue Tit	NA	NA	NA	6	2009	2008	605
XT0542-09	Great Tit	NA	NA	NA	6	2009	2008	605
XT0764-09	Greenfinch	First winter	F	Trauma	8	2009	2009	605
XT0545-10	Chaffinch	Adult	F	Trauma	7	2010	2010	605
XT0743-10	Greenfinch	First winter	M	Trauma	8	2010	2010	605
XT00926-08	Chaffinch	Adult	M	Trichomonosis	10	2008	2008	607
XT01445-06	Greenfinch	First winter	M	Trichomonosis	12	2006	2006	608
XT00769-08	Great Tit	NA	NA	Trichomonosis	8	2008	2008	606
XT01324-06	Greenfinch	NA	NA	Trichomonosis	11	2006	2006	611
XT00996-07	Greenfinch	NA	NA	Trichomonosis	9	2007	2007	609
XT0726-12	Greenfinch	Adult	F	Trichomonosis	8	2012	2012	611
XT00821-07	Chaffinch	NA	NA	Undetermined	7	2007	2007	610
XT00822-07	Greenfinch	NA	NA	Trichomonosis	7	2007	2007	610
XT0154-06	Chaffinch	NA	NA	Infectious disease other	2	2006	2005	613
XT0503-06	Greenfinch	NA	NA	Trichomonosis	4	2006	2005	613
XT00569-08	Blue Tit	NA	NA	NA	6	2008	2007	612
XT00089-08	Goldfinch	NA	NA	Trichomonosis	1	2008	2007	614
XT1200-05	Greenfinch	NA	NA	Salmonellosis	10	2005	2005	615
XT01221-06	Greenfinch	NA	NA	Undetermined	10	2006	2006	615
XT01036-07	House Sparrow	NA	NA	Trichomonosis	9	2007	2007	617
XT00986-07	Greenfinch	First winter	M	Trichomonosis	9	2007	2007	616
XT00794-08	Greenfinch	Adult	M	Trichomonosis	8	2008	2008	617
XT0585-06	Chaffinch	NA	NA	Trauma	5	2006	2005	618
XT00949-08	Chaffinch	Adult	F	Trichomonosis	10	2008	2008	618
XT00997-07	Greenfinch	NA	NA	Trichomonosis	9	2007	2007	619
XT00999-07	Greenfinch	NA	NA	Trichomonosis	9	2007	2007	619
XT01000-07	House Sparrow	NA	NA	NA	9	2007	2007	619
XT0461-06	Hawfinch	NA	NA	NA	3	2006	2005	620
XT0846-11	Chaffinch	Adult	F	Trichomonosis	8	2011	2011	621
XT01163-06	House Sparrow	NA	NA	Trichomonosis	9	2006	2006	623
XT0260-13	Siskin	NA	NA	NA	4	2013	2012	622
XT00826-08	Greenfinch	Adult	M	Trichomonosis	8	2008	2008	626
XT1037-05	Greenfinch	Unknown	M	Trichomonosis	9	2005	2005	624
XT0979-09	Dunnock	NA	NA	NA	9	2009	2009	625
XT0156-12	Bullfinch	NA	NA	Trichomonosis	2	2012	2011	627
XT308-16	Bullfinch	NA	NA	Trichomonosis	2	2016	2015	629
XT0358-13	Greenfinch	Adult	M	Trichomonosis	4	2013	2012	630
XT0359-13	Greenfinch	First winter	F	Trichomonosis	4	2013	2012	630
XT0195-12	Chaffinch	Adult	M	Trichomonosis	2	2012	2011	628
XT0847-06	Song Thrush	NA	NA	NA	7	2006	2006	628
XT0046-09	Blackbird	NA	NA	NA	4	2009	2008	628
XT0481-09	Jackdaw	NA	NA	NA	6	2009	2008	628
XT0790-10	Song Thrush	NA	NA	NA	7	2010	2010	628
XT0028-11	Robin	NA	NA	NA	1	2011	2010	628
XT00857-07	Greenfinch	NA	NA	Trichomonosis	7	2007	2007	631
XT0908-06	Greenfinch	NA	NA	Trichomonosis	8	2006	2006	632
XT0212-06	Dunnock	NA	NA	NA	2	2006	2005	634
XT0474-06	Chaffinch	NA	NA	Trauma	3	2006	2005	634
XT00908-07	Greenfinch	First winter	M	Trichomonosis	8	2007	2007	633
XT1188-05	Greenfinch	NA	NA	Salmonellosis	10	2005	2005	637
XT1231-05	Goldfinch	NA	NA	NA	11	2005	2005	637
XT0183-06	Siskin	NA	NA	NA	2	2006	2005	637
XT00071-07	Great Tit	NA	NA	NA	1	2007	2006	635
XT0752-10	Greenfinch	Adult	M	Trichomonosis	8	2010	2010	636
XT0890-10	Greenfinch	Adult	M	Trichomonosis	9	2010	2010	638
XT00937-08	Greenfinch	First winter	M	Trichomonosis	10	2008	2008	641
XT0580-19	Great Tit	NA	NA	NA	6	2019	2018	639
XT0514-06	Chaffinch	NA	NA	Trichomonosis	3	2006	2005	640
XT0725-06	Chaffinch	NA	NA	Trauma	6	2006	2005	640
XT0778-06	Chaffinch	NA	NA	Trauma	7	2006	2006	640
XT01446-06	Greenfinch	First winter	F	Infectious disease other	12	2006	2006	640
XT0197-18	Song Thrush	NA	NA	NA	3	2018	2017	642
XT0955-06	Greenfinch	NA	NA	Trichomonosis	8	2006	2006	642
XT0153-19	Chaffinch	Adult	F	Infectious disease other	3	2019	2018	644
XT00765-07	Greenfinch	Adult	F	Trichomonosis	7	2007	2007	643
XT00929-07	Greenfinch	NA	NA	Trichomonosis	8	2007	2007	645
XT01358-06	House Sparrow	NA	NA	NA	11	2006	2006	646
XT00638-07	Chaffinch	NA	NA	Trichomonosis	7	2007	2007	647
XT01244-07	Greenfinch	First winter	F	Trichomonosis	11	2007	2007	648
XT0463-11	Blue Tit	NA	NA	NA	5	2011	2010	649
XT0464-11	Blue Tit	NA	NA	NA	5	2011	2010	649
XT0465-11	Robin	NA	NA	NA	5	2011	2010	649
XT0466-11	Robin	NA	NA	NA	5	2011	2010	649
XT01037-07	Dunnock	NA	NA	NA	9	2007	2007	651
XT00246-07	Starling	NA	NA	NA	3	2007	2006	650
XT00041-07	Blackbird	NA	NA	NA	1	2007	2006	652
XT0827-16	Bullfinch	NA	NA	Trichomonosis	6	2016	2015	653
XT0087-18	Chaffinch	First winter	F	Trichomonosis	2	2018	2017	653
XT0114-18	Hawfinch	NA	NA	Trichomonosis	2	2018	2017	653
XT0640-14	Bullfinch	NA	NA	NA	6	2014	2013	654
XT0470-06	Redwing	NA	NA	NA	3	2006	2005	655
XT0756-06	Blackbird	NA	NA	NA	6	2006	2005	655
XT00780-07	Greenfinch	Adult	F	Trichomonosis	7	2007	2007	656
XT1326-05	Greenfinch	NA	NA	Salmonellosis	11	2005	2005	658
XT0370-12	Greenfinch	Adult	M	Trichomonosis	4	2012	2011	657
XT1196-16	Greenfinch	First winter	M	Trichomonosis	8	2016	2016	659
XT0631-12	Goldfinch	NA	NA	NA	7	2012	2012	661
XT00930-07	Chaffinch	NA	NA	Undetermined	8	2007	2007	660
XT00950-07	Greenfinch	NA	NA	Trichomonosis	8	2007	2007	660
XT0561-13	Yellowhammer	NA	NA	NA	6	2013	2012	662
XT00838-07	Greenfinch	NA	NA	Trichomonosis	7	2007	2007	663
XT00910-07	Greenfinch	NA	NA	Trichomonosis	8	2007	2007	663
XT00911-07	Greenfinch	Adult	M	Trichomonosis	8	2007	2007	663
XT0869-06	Greenfinch	NA	NA	Trichomonosis	8	2006	2006	664
XT0774-10	Blackbird	NA	NA	NA	8	2010	2010	665
XT0882-06	Chaffinch	NA	NA	Trichomonosis	8	2006	2006	666
XT0573-19	Dunnock	NA	NA	NA	6	2019	2018	667
XT00773-07	Greenfinch	NA	NA	Undetermined	7	2007	2007	668
XT00760-07	Greenfinch	Adult	M	Trichomonosis	7	2007	2007	670
XT0883-06	Greenfinch	NA	NA	Trichomonosis	8	2006	2006	669
XT0984-06	Greenfinch	Adult	M	Trichomonosis	8	2006	2006	671
XT0859-06	Greenfinch	NA	NA	Trichomonosis	7	2006	2006	672
XT0860-06	Greenfinch	NA	NA	Trichomonosis	7	2006	2006	672
XT0889-06	Greenfinch	NA	NA	Trichomonosis	8	2006	2006	672
XT1327-05	House Sparrow	NA	NA	NA	11	2005	2005	673
XT0868-06	House Sparrow	NA	NA	NA	8	2006	2006	673
XT0793-10	Greenfinch	NA	NA	Predation	7	2010	2010	673
XT0509-19	Chaffinch	First winter	F	Trichomonosis	2	2019	2018	674
XT1227-05	Greenfinch	NA	NA	Undetermined	10	2005	2005	673
XT0981-11	House Sparrow	NA	NA	Trichomonosis	9	2011	2011	675
XT0361-06	Chaffinch	NA	NA	Trichomonosis	3	2006	2005	676
XT01413-06	Greenfinch	Unknown	F	Trichomonosis	11	2006	2006	676
XT01432-06	Greenfinch	First winter	F	Trichomonosis	11	2006	2006	676
XT01458-06	Chaffinch	Adult	M	Trichomonosis	12	2006	2006	676
XT00927-08	Greenfinch	First winter	F	Trichomonosis	10	2008	2008	676
XT0254-09	Goldfinch	NA	NA	NA	4	2009	2008	676
XT0964-09	Goldfinch	NA	NA	Trichomonosis	9	2009	2009	676
XT0965-09	Greenfinch	First winter	M	Trichomonosis	9	2009	2009	676
XT0129-16	Greenfinch	NA	NA	Undetermined	1	2016	2015	676
XT1207-13	Chaffinch	First winter	F	Trichomonosis	12	2013	2013	677
XT0856-06	Greenfinch	NA	NA	Trichomonosis	7	2006	2006	678
XT0985-06	Greenfinch	First winter	F	Predation	8	2006	2006	679
XT1043-14	Robin	NA	NA	NA	10	2014	2014	680
XT1039-17	Great Tit	NA	NA	NA	10	2017	2017	681
XT0207-06	Chaffinch	NA	NA	Trichomonosis	2	2006	2005	683
XT00697-08	Greenfinch	First winter	M	Trichomonosis	7	2008	2008	682
XT0855-06	Song Thrush	NA	NA	NA	7	2006	2006	684
XT0954-06	Greenfinch	NA	NA	Trichomonosis	8	2006	2006	684
XT0962-06	Blackbird	NA	NA	NA	8	2006	2006	684
XT1028-11	Greenfinch	NA	NA	Trichomonosis	10	2011	2011	686
XT0986-06	Greenfinch	First winter	F	Trichomonosis	8	2006	2006	685
XT336-16	Blackbird	NA	NA	NA	2	2016	2015	687
XT337-16	Blackbird	NA	NA	NA	2	2016	2015	687
XT00204-08	Chaffinch	Adult	M	Undetermined	3	2008	2007	689
XT1195-14	Goldfinch	NA	NA	Trichomonosis	10	2014	2014	688
XT00064-08	Greenfinch	NA	NA	Trichomonosis	1	2008	2007	691
XT00098-08	Greenfinch	NA	NA	Trichomonosis	1	2008	2007	691
XT00099-08	Greenfinch	NA	NA	Trichomonosis	1	2008	2007	691
XT00105-08	Chaffinch	NA	NA	Trichomonosis	1	2008	2007	691
XT00106-08	Chaffinch	NA	NA	Trichomonosis	1	2008	2007	691
XT00107-08	Chaffinch	NA	NA	Trichomonosis	1	2008	2007	691
XT01050-08	Greenfinch	NA	NA	Trichomonosis	11	2008	2008	691
XT0960-09	Greenfinch	NA	NA	Trichomonosis	9	2009	2009	691
XT1013-09	Greenfinch	Adult	M	Trichomonosis	10	2009	2009	691
XT0079-10	Dunnock	NA	NA	Trichomonosis	1	2010	2009	691
XT0494-10	Greenfinch	NA	NA	Trichomonosis	6	2010	2009	691
XT0546-10	Greenfinch	NA	NA	Undetermined	6	2010	2009	691
XT0547-10	Greenfinch	Adult	F	Trichomonosis	6	2010	2009	691
XT0712-11	Greenfinch	NA	NA	Undetermined	7	2011	2011	691
XT0713-11	Chaffinch	NA	NA	Undetermined	7	2011	2011	691
XT0544-10	Blackbird	NA	NA	Trichomonosis	7	2010	2010	690
XT0478-06	Chaffinch	NA	NA	Trauma	4	2006	2005	693
XT0704-06	Greenfinch	NA	NA	Trauma	6	2006	2005	693
XT0733-06	Blackbird	NA	NA	NA	6	2006	2005	693
XT0273-09	Blackbird	NA	NA	NA	4	2009	2008	693
XT00779-07	Great Tit	NA	NA	Trichomonosis	7	2007	2007	692
XT-098-17	Bullfinch	NA	NA	Trichomonosis	2	2017	2016	694
XT00695-08	Greenfinch	NA	NA	Trichomonosis	7	2008	2008	695
XT0651-18	House Sparrow	NA	NA	NA	6	2018	2017	696
XT0144-18	Chaffinch	Unknown	F	Trichomonosis	3	2018	2017	697
XT0961-11	Goldcrest	NA	NA	NA	9	2011	2011	698
XT0870-09	Greenfinch	First winter	M	Trichomonosis	8	2009	2009	699
XT0876-09	Greenfinch	First winter	M	Trichomonosis	9	2009	2009	699
XT00951-07	Chaffinch	Adult	M	Trichomonosis	8	2007	2007	700
XT1211-15	Greenfinch	First winter	M	Trichomonosis	10	2015	2015	701
XT00791-07	Greenfinch	First winter	F	Trichomonosis	6	2007	2006	702
XT0135-15	Greenfinch	First winter	F	Trichomonosis	2	2015	2014	704
XT134-15	Goldfinch	NA	NA	Trichomonosis	2	2015	2014	704
XT1230-05	Blue Tit	NA	NA	NA	10	2005	2005	703
XT00155-07	Great Tit	NA	NA	NA	8	2006	2006	703
XT00909-07	Greenfinch	First winter	M	Trichomonosis	8	2007	2007	703
XT00915-07	Greenfinch	NA	NA	Trichomonosis	8	2007	2007	703
XT00928-07	Greenfinch	NA	NA	Trichomonosis	8	2007	2007	703
XT0873-06	Greenfinch	NA	NA	Trichomonosis	8	2006	2006	705
XT0794-11	Great Tit	NA	NA	NA	8	2011	2011	706
XT0821-13	Blackbird	NA	NA	NA	8	2013	2013	707
XT1173-13	Greenfinch	First winter	M	Trichomonosis	11	2013	2013	708
XT1292-15	Pied Wagtail	NA	NA	NA	10	2015	2015	708
XT01116-06	Blackbird	NA	NA	NA	9	2006	2006	709
XT-1735-16	Great Tit	NA	NA	NA	11	2016	2016	710
XT0818-10	Greenfinch	First winter	M	Trichomonosis	8	2010	2010	711
XT1048-09	Greenfinch	Adult	F	Trichomonosis	10	2009	2009	712
XT00039-07	Chaffinch	Unknown	F	Trichomonosis	1	2007	2006	713
XT0347-17	Chaffinch	Adult	M	Trauma	4	2017	2016	714
XT1415-15	Goldfinch	NA	NA	Trichomonosis	12	2015	2015	715
XT1093-17	Chaffinch	Adult	M	Trichomonosis	10	2017	2017	715
XT0966-09	Chaffinch	First winter	M	Trichomonosis	9	2009	2009	715
XT0970-09	Greenfinch	NA	NA	Trichomonosis	9	2009	2009	715
XT0971-09	Chaffinch	NA	NA	Trichomonosis	9	2009	2009	715
XT0716-12	Greenfinch	Adult	F	Trichomonosis	8	2012	2012	715
XT0615-13	Greenfinch	First winter	F	Trichomonosis	6	2013	2012	715
XT0751-12	Greenfinch	First winter	F	Trichomonosis	8	2012	2012	716
XT0832-12	Goldfinch	NA	NA	Trichomonosis	9	2012	2012	716
XT00886-08	Greenfinch	NA	NA	Trichomonosis	9	2008	2008	717
XT0714-17	Dunnock	NA	NA	NA	7	2017	2017	718
XT01195-06	Greenfinch	NA	NA	Trichomonosis	9	2006	2006	719
XT00135-07	Goldfinch	NA	NA	NA	2	2007	2006	719
XT0105-10	Great Tit	NA	NA	NA	2	2010	2009	720
XT0973-11	Greenfinch	First winter	F	Trichomonosis	9	2011	2011	721
XT251-17	Siskin	NA	NA	Trichomonosis	3	2017	2016	722
XT1268-17	Chaffinch	Adult	F	Trichomonosis	11	2017	2017	723
XT0631-14	Greenfinch	Adult	M	Trichomonosis	5	2014	2013	724
XT00594-08	Goldfinch	NA	NA	Trichomonosis	6	2008	2007	725
XT00694-08	Greenfinch	Adult	M	Trichomonosis	7	2008	2008	726
XT00406-08	Greenfinch	Adult	M	Trichomonosis	3	2008	2007	727
XT00566-08	Greenfinch	First winter	M	Trichomonosis	5	2008	2007	727
XT0409-10	Dunnock	NA	NA	NA	4	2010	2009	727
XT0112-13	Dunnock	NA	NA	NA	2	2013	2012	727
XT1299-05	Greenfinch	NA	NA	Salmonellosis	11	2005	2005	728
XT594-15	House Martin	NA	NA	NA	6	2015	2014	729
XT768-15	House Martin	NA	NA	NA	7	2015	2015	729
XT1221-16	Chaffinch	Adult	F	Trichomonosis	8	2016	2016	730
XT01452-06	Greenfinch	Adult	M	Trichomonosis	12	2006	2006	731
XT0754-18	Bullfinch	NA	NA	NA	7	2018	2018	732
XT368-16	Brambling	NA	NA	NA	3	2016	2015	733
XT00923-08	House Sparrow	NA	NA	Trichomonosis	8	2008	2008	734
XT00924-08	House Sparrow	NA	NA	NA	8	2008	2008	734
XT00925-08	House Sparrow	NA	NA	NA	8	2008	2008	734
XT01250-06	Greenfinch	NA	NA	Trichomonosis	10	2006	2006	735
XT0487-16	Greenfinch	First winter	M	Trichomonosis	4	2016	2015	736
XT419-17	Linnet	NA	NA	NA	5	2017	2016	736
XT1291-14	Bullfinch	NA	NA	NA	11	2014	2014	738
XT0900-10	House Martin	NA	NA	NA	9	2010	2010	737
XT-111-17	Blue Tit	NA	NA	NA	2	2017	2016	740
XT0948-10	Goldfinch	NA	NA	Trichomonosis	10	2010	2010	741
XT0041-11	Greenfinch	First winter	F	Trichomonosis	10	2010	2010	741
XT0057-19	Chaffinch	Adult	F	Trichomonosis	1	2019	2018	743
XT0763-12	Starling	NA	NA	NA	9	2012	2012	742
XT0999-10	Great Tit	NA	NA	NA	10	2010	2010	744
XT01071-07	Great Tit	NA	NA	Trichomonosis	10	2007	2007	745
XT0106-09	Chaffinch	Adult	M	Trichomonosis	2	2009	2008	745
XT0033-18	Greenfinch	First winter	M	Trichomonosis	1	2018	2017	746
XT00106-07	Greenfinch	First winter	F	Undetermined	1	2007	2006	747
XT0904-18	Greenfinch	First winter	F	Trichomonosis	10	2018	2018	748
XT0777-09	Greenfinch	NA	NA	Trichomonosis	8	2009	2009	749
XT0778-09	Chaffinch	Adult	F	Trichomonosis	8	2009	2009	749
XT0617-11	Linnet	NA	NA	NA	7	2011	2011	752
XT939-05	Chaffinch	NA	NA	Trichomonosis	8	2005	2005	750
XT980-05	Greenfinch	First winter	M	Undetermined	8	2005	2005	750
XT00220-08	Rook	NA	NA	NA	3	2008	2007	751
XT0665-18	Chaffinch	Adult	M	Trichomonosis	7	2018	2018	753
XT1197-16	Greenfinch	Adult	F	Trichomonosis	7	2016	2016	754
XT0340-11	Long-tailed Tit	NA	NA	NA	3	2011	2010	755
XT0253-09	Blackbird	NA	NA	NA	4	2009	2008	756
XT0999-09	Greenfinch	First winter	M	Trichomonosis	10	2009	2009	756
XT0191-11	House Sparrow	NA	NA	Trichomonosis	3	2011	2010	757
XT0980-09	Greenfinch	First winter	F	Trichomonosis	9	2009	2009	758
XT0981-09	Greenfinch	First winter	M	Trichomonosis	9	2009	2009	758
XT1014-14	Greenfinch	First winter	M	Trichomonosis	10	2014	2014	759
XT111-16	Robin	NA	NA	NA	7	2016	2016	760
XT1112-16	Chaffinch	Adult	M	Trichomonosis	7	2016	2016	760
XT1113-16	Robin	NA	NA	Trichomonosis	7	2016	2016	760
XT0995-10	Great Tit	NA	NA	NA	10	2010	2010	759
XT113-15	Song Thrush	NA	NA	NA	2	2015	2014	762
XT114-15	Song Thrush	NA	NA	NA	2	2015	2014	762
XT0816-10	Greenfinch	Adult	M	Trichomonosis	8	2010	2010	762
XT00971-07	Chaffinch	Adult	M	Trichomonosis	9	2007	2007	761
XT0911-13	Blackbird	NA	NA	NA	10	2013	2013	763
XT01105-06	Yellowhammer	NA	NA	NA	8	2006	2006	764
XT00419-08	Greenfinch	NA	NA	Trauma	5	2008	2007	766
XT0652-18	House Martin	NA	NA	NA	6	2018	2017	765
XT1423-05	Goldfinch	NA	NA	NA	12	2005	2005	767
XT0125-06	Bullfinch	NA	NA	NA	1	2006	2005	767
XT0045-11	Bullfinch	NA	NA	Trichomonosis	1	2011	2010	767
XT0099-11	Bullfinch	NA	NA	Trichomonosis	1	2011	2010	767
XT0985-10	Greenfinch	Adult	M	Trichomonosis	10	2010	2010	768
XT0234-10	Chaffinch	Adult	M	Trichomonosis	4	2010	2009	769
XT0412-10	Chaffinch	First winter	M	Trichomonosis	4	2010	2009	769
XT0871-11	Greenfinch	First winter	F	Trichomonosis	8	2011	2011	770
XT0145-09	Chaffinch	NA	NA	Trauma	2	2009	2008	771
XT0111-11	Great Tit	NA	NA	NA	2	2011	2010	772
XT1024-11	Greenfinch	First winter	M	Trichomonosis	10	2011	2011	773
XT0169-06	Goldfinch	NA	NA	NA	2	2006	2005	774
XT01212-06	Blackbird	NA	NA	NA	10	2006	2006	775
XT1104-13	Bullfinch	NA	NA	Trichomonosis	11	2013	2013	776
XT0887-18	Great Tit	NA	NA	NA	10	2018	2018	777
XT1001-12	Greenfinch	First winter	M	Trichomonosis	10	2012	2012	778
XT0134-06	House Sparrow	NA	NA	NA	1	2006	2005	779
XT0737-06	Great Tit	NA	NA	NA	6	2006	2005	780
XT00084-07	Nuthatch	NA	NA	NA	1	2007	2006	782
XT00051-07	Chaffinch	NA	NA	Trichomonosis	12	2006	2006	783
XT0695-11	Greenfinch	Adult	F	Trichomonosis	7	2011	2011	781
XT0018-14	Greenfinch	Unknown	M	Trichomonosis	12	2013	2013	784
XT0019-14	Greenfinch	First winter	F	Trichomonosis	12	2013	2013	784
XT00896-08	Chaffinch	Adult	F	Trauma	9	2008	2008	786
XT01174-07	Blackbird	NA	NA	NA	10	2007	2007	785
XT0040-06	Chaffinch	Unknown	M	Undetermined	1	2006	2005	787
XT0887-11	Great Tit	NA	NA	NA	9	2011	2011	788
XT0559-10	Nuthatch	NA	NA	NA	7	2010	2010	791
XT0130-18	Bullfinch	NA	NA	Trichomonosis	3	2018	2017	790
XT0216-10	Great Tit	NA	NA	NA	4	2010	2009	789
XT0549-06	Blackbird	NA	NA	NA	4	2006	2005	793
XT0234-06	Bullfinch	NA	NA	NA	2	2006	2005	792
XT1038-09	Chaffinch	First winter	M	Trichomonosis	10	2009	2009	795
XT0387-18	Chaffinch	Adult	M	Trichomonosis	4	2018	2017	794
XT00283-07	Great Tit	NA	NA	NA	3	2007	2006	796
XT0888-09	Greenfinch	NA	NA	Trichomonosis	8	2009	2009	796
XT1069-11	Greenfinch	First winter	F	Trichomonosis	11	2011	2011	797
XT547-16	Jackdaw	NA	NA	NA	4	2016	2015	798
XT973-05	House Sparrow	NA	NA	NA	8	2005	2005	801
XT0951-10	Greenfinch	Adult	M	Trichomonosis	10	2010	2010	799
XT1768-16	Greenfinch	First winter	F	Trichomonosis	5	2016	2015	800
XT0991-13	Goldfinch	NA	NA	Trichomonosis	10	2013	2013	802
XT0449-06	Goldcrest	NA	NA	NA	4	2006	2005	803
XT00006-07	Greenfinch	Adult	F	Trichomonosis	1	2007	2006	806
XT0840-09	House Sparrow	NA	NA	NA	8	2009	2009	805
XT00941-07	Greenfinch	NA	NA	Trichomonosis	8	2007	2007	804
XT00859-07	Greenfinch	NA	NA	Trichomonosis	7	2007	2007	807
XT00953-07	Greenfinch	First winter	M	Trichomonosis	8	2007	2007	807
XT0011-16	Chaffinch	Adult	M	Trichomonosis	12	2015	2015	808
XT0869-09	Greenfinch	Adult	F	Trichomonosis	8	2009	2009	809
XT0987-11	Goldfinch	NA	NA	Trichomonosis	10	2011	2011	810
XT00992-08	Blackcap	NA	NA	NA	11	2008	2008	811
XT00832-08	House Sparrow	NA	NA	NA	9	2008	2008	812
XT00919-08	Greenfinch	First winter	M	Trichomonosis	10	2008	2008	812
XT0285-18	Bullfinch	NA	NA	Trichomonosis	3	2018	2017	813
XT425-16	Siskin	NA	NA	Trichomonosis	3	2016	2015	814
XT0061-18	Goldfinch	NA	NA	Trichomonosis	2	2018	2017	815
XT1070-14	Greenfinch	NA	NA	Undetermined	10	2014	2014	816
XT0090-19	Dunnock	NA	NA	NA	2	2019	2018	817
XT0101-18	Chaffinch	First winter	F	Trichomonosis	2	2018	2017	818
XT0031-19	Chaffinch	First winter	F	Trichomonosis	1	2019	2018	819
XT00827-08	Greenfinch	First winter	M	Trichomonosis	8	2008	2008	820
XT1093-15	Greenfinch	First winter	F	Trauma	8	2015	2015	821
XT1369-15	Blackbird	NA	NA	NA	11	2015	2015	821
XT1133-16	Chaffinch	First winter	U	Predation	8	2016	2016	821
XT-1769-16	Blackcap	NA	NA	NA	11	2016	2016	821
XT0301-17	Blue Tit	NA	NA	NA	4	2017	2016	821
XT0933-18	Greenfinch	NA	NA	Trauma	10	2018	2018	821
XT1111-15	Dunnock	NA	NA	NA	10	2015	2015	822
XT0560-13	Song Thrush	NA	NA	NA	6	2013	2012	823
XT0197-19	Chaffinch	Adult	F	Trichomonosis	3	2019	2018	824
XT0974-09	Greenfinch	NA	NA	Undetermined	9	2009	2009	825
XT0060-18	Bullfinch	NA	NA	Trichomonosis	2	2018	2017	826
XT00592-08	Greenfinch	First winter	F	Trichomonosis	6	2008	2007	827
XT00553-08	Greenfinch	First winter	F	Trichomonosis	6	2008	2007	828
XT00554-08	Greenfinch	First winter	F	Trichomonosis	6	2008	2007	828
XT0082-18	Bullfinch	NA	NA	Trichomonosis	2	2018	2017	829
XT1457-16	Goldfinch	NA	NA	Trichomonosis	10	2016	2016	831
XT0056-11	Coal Tit	NA	NA	NA	9	2010	2010	830
XT1173-05	Greenfinch	NA	NA	Trichomonosis	10	2005	2005	832
XT0029-14	Chaffinch	Adult	F	Trichomonosis	1	2014	2013	833
XT0819-14	Chaffinch	First winter	U	Undetermined	7	2014	2014	833
XT0994-14	Siskin	NA	NA	Trichomonosis	8	2014	2014	833
XT0438-17	Chaffinch	First winter	F	Trichomonosis	3	2017	2016	833
XT0439-17	Bullfinch	NA	NA	Trichomonosis	3	2017	2016	833
XT01355-06	House Sparrow	NA	NA	NA	11	2006	2006	834
XT01356-06	House Sparrow	NA	NA	NA	11	2006	2006	834
XT00615-08	Blackbird	NA	NA	NA	7	2008	2008	835
XT0149-17	Blue Tit	NA	NA	NA	2	2017	2016	835
XT1241-17	Long-tailed Tit	NA	NA	NA	11	2017	2017	836
XT00574-08	Greenfinch	Adult	M	Trichomonosis	6	2008	2007	837
XT00575-08	Greenfinch	NA	NA	Trichomonosis	6	2008	2007	837
XT00576-08	Greenfinch	NA	NA	Undetermined	6	2008	2007	837
XT1306-05	House Sparrow	NA	NA	NA	11	2005	2005	838
XT1317-05	House Sparrow	NA	NA	NA	11	2005	2005	838
XT0180-09	Chaffinch	First winter	F	Infectious disease other	3	2009	2008	840
XT01233-07	Chaffinch	First winter	F	Trichomonosis	11	2007	2007	839
XT0440-16	Chaffinch	Adult	F	Trichomonosis	3	2016	2015	840
XT0463-16	Chaffinch	NA	NA	Trichomonosis	3	2016	2015	840
XT460-16	Song Thrush	NA	NA	NA	3	2016	2015	840
XT01271-07	Bullfinch	NA	NA	NA	11	2007	2007	841
XT01272-07	Bullfinch	NA	NA	NA	11	2007	2007	841
XT985-05	Greenfinch	First winter	U	Trauma	8	2005	2005	842
XT986-05	Greenfinch	First winter	F	Undetermined	8	2005	2005	842
XT1100-09	Greenfinch	First winter	M	Trichomonosis	11	2009	2009	843
XT0065-11	Greenfinch	NA	NA	Undetermined	9	2010	2010	843
XT0209-18	Chaffinch	First winter	M	Trichomonosis	3	2018	2017	844
XT0246-18	Chaffinch	Adult	M	Trichomonosis	3	2018	2017	844
XT1298-17	Goldfinch	NA	NA	Trichomonosis	12	2017	2017	845
XT00689-08	Chaffinch	Adult	M	Trichomonosis	7	2008	2008	846
XT00572-08	Chaffinch	First winter	M	Trichomonosis	5	2008	2007	847
XT00570-08	House Sparrow	NA	NA	Trichomonosis	6	2008	2007	847
XT00602-08	Siskin	NA	NA	Trichomonosis	7	2008	2008	847
XT1070-10	Chaffinch	Unknown	M	Trichomonosis	12	2010	2010	848
XT1087-09	Greenfinch	NA	NA	Trichomonosis	11	2009	2009	849
XT1088-09	Greenfinch	First winter	M	Trichomonosis	11	2009	2009	849
XT0038-15	Greenfinch	Adult	M	Undetermined	1	2015	2014	850
XT0815-10	House Sparrow	NA	NA	NA	9	2010	2010	852
XT0043-18	Chaffinch	Adult	M	Trichomonosis	1	2018	2017	851
XT0100-18	Chaffinch	Unknown	M	Trichomonosis	2	2018	2017	851
XT0656-10	Greenfinch	Adult	M	Trichomonosis	7	2010	2010	853
XT0534-06	Blackbird	NA	NA	NA	3	2006	2005	854
XT0103-18	Chaffinch	Adult	M	Trichomonosis	2	2018	2017	854
XT0145-18	Goldfinch	NA	NA	Trichomonosis	3	2018	2017	855
XT00053-07	Greenfinch	Adult	F	Salmonellosis	12	2006	2006	856
XT1035-10	Robin	NA	NA	NA	11	2010	2010	856
XT1086-09	Chaffinch	Adult	M	Trichomonosis	11	2009	2009	857
XT0564-12	Goldfinch	NA	NA	Trichomonosis	6	2012	2011	858
XT0751-17	House Sparrow	NA	NA	NA	7	2017	2017	859
XT0190-18	Bullfinch	NA	NA	Trichomonosis	3	2018	2017	860
XT0956-14	Greenfinch	First winter	F	Trichomonosis	8	2014	2014	861
XT0957-14	Greenfinch	First winter	F	Trichomonosis	8	2014	2014	861
XT0958-14	Greenfinch	First winter	M	Trichomonosis	8	2014	2014	861
XT00837-07	Greenfinch	Adult	M	Trichomonosis	7	2007	2007	862
XT0158-06	Chaffinch	NA	NA	Trichomonosis	2	2006	2005	863
XT00239-08	Goldfinch	NA	NA	NA	3	2008	2007	864
XT00593-08	Greenfinch	First winter	F	Trauma	6	2008	2007	864
XT01011-06	Greenfinch	First winter	F	Trichomonosis	8	2006	2006	865
XT00926-07	Chaffinch	NA	NA	Trichomonosis	8	2007	2007	866
XT0189-15	Chaffinch	First winter	F	Trichomonosis	3	2015	2014	867
XT1009-11	House Sparrow	NA	NA	Trichomonosis	10	2011	2011	868
XT1132-09	Greenfinch	Adult	M	Trichomonosis	12	2009	2009	869
XT0129-12	Greenfinch	First winter	F	Trichomonosis	2	2012	2011	870
XT00801-07	Greenfinch	Adult	M	Trichomonosis	7	2007	2007	871
XT1011-12	Siskin	NA	NA	NA	10	2012	2012	872
XT00798-07	Greenfinch	Adult	F	Trichomonosis	7	2007	2007	873
XT0183-11	Blue Tit	NA	NA	NA	3	2011	2010	874
XT0454-16	Siskin	NA	NA	NA	4	2016	2015	875
XT-014-17	Greenfinch	Adult	M	Trichomonosis	1	2017	2016	875
XT0856-17	Greenfinch	Adult	M	Trichomonosis	7	2017	2017	875
XT0464-18	Bullfinch	NA	NA	Trichomonosis	5	2018	2017	875
XT0465-18	Bullfinch	NA	NA	Trichomonosis	5	2018	2017	875
XT0039-19	Greenfinch	First winter	F	Trichomonosis	1	2019	2018	875
XT0221-19	Blackbird	NA	NA	NA	4	2019	2018	875
XT0669-17	Goldfinch	NA	NA	Trichomonosis	6	2017	2016	876
XT0043-06	Chaffinch	NA	NA	Salmonellosis	1	2006	2005	877
XT0573-10	Greenfinch	Adult	M	Trichomonosis	7	2010	2010	878
XT00007-07	House Sparrow	NA	NA	NA	1	2007	2006	879
XT01164-06	Goldfinch	NA	NA	NA	9	2006	2006	881
XT600-16	Chaffinch	Adult	F	Trichomonosis	4	2016	2015	880
XT0211-06	Blackbird	NA	NA	NA	2	2006	2005	882
XT01127-06	Blackcap	NA	NA	NA	9	2006	2006	882
XT00543-08	Greenfinch	NA	NA	Trauma	5	2008	2007	882
XT0726-06	Chaffinch	Unknown	M	Infectious disease other	6	2006	2005	884
XT0782-10	House Sparrow	NA	NA	NA	8	2010	2010	883
XT1340-05	Brambling	NA	NA	Trichomonosis	12	2005	2005	885
XT1298-15	Goldfinch	NA	NA	Trichomonosis	10	2015	2015	886
XT0507-13	Chaffinch	First winter	M	Infectious disease other	5	2013	2012	887
XT1025-11	Chaffinch	Adult	M	Trichomonosis	10	2011	2011	888
XT0040-13	House Sparrow	NA	NA	NA	1	2013	2012	889
XT0652-06	Long-tailed Tit	NA	NA	NA	5	2006	2005	890
XT0811-06	Dunnock	NA	NA	NA	7	2006	2006	890
XT00092-07	Robin	NA	NA	NA	1	2007	2006	890
XT00799-07	Blackbird	NA	NA	NA	6	2007	2006	890
XT1055-11	Greenfinch	Adult	M	Trichomonosis	11	2011	2011	891
XT1267-17	Carrion Crow	NA	NA	NA	11	2017	2017	892
XT00820-08	Greenfinch	Adult	F	Trichomonosis	8	2008	2008	893
XT01165-06	Greenfinch	NA	NA	Trauma	9	2006	2006	894
XT01183-06	Greenfinch	NA	NA	Trauma	9	2006	2006	894
XT1074-09	Greenfinch	Adult	M	Trichomonosis	11	2009	2009	895
XT0442-09	Blackbird	NA	NA	NA	5	2009	2008	896
XT0451-09	Great Tit	NA	NA	NA	5	2009	2008	896
XT0497-09	Barn Swallow	NA	NA	NA	6	2009	2008	896
XT0498-09	Barn Swallow	NA	NA	NA	6	2009	2008	896
XT0903-09	Barn Swallow	NA	NA	NA	6	2009	2008	896
XT0904-09	Barn Swallow	NA	NA	NA	6	2009	2008	896
XT0905-09	Barn Swallow	NA	NA	NA	6	2009	2008	896
XT0865-11	Blue Tit	NA	NA	NA	8	2011	2011	897
XT0526-10	Goldfinch	NA	NA	NA	6	2010	2009	899
XT0631-15	Greenfinch	NA	NA	Undetermined	6	2015	2014	898
XT0632-15	Chaffinch	Adult	M	Undetermined	6	2015	2014	898
XT0655-09	Chaffinch	NA	NA	Trichomonosis	7	2009	2009	900
XT0570-09	Greenfinch	Adult	M	Trichomonosis	6	2009	2008	901
XT0889-12	Tree Sparrow	NA	NA	NA	10	2012	2012	902
XT0396-11	Robin	NA	NA	NA	5	2011	2010	903
XT0556-11	Chaffinch	Adult	M	Trichomonosis	6	2011	2010	903
XT00031-07	Chaffinch	NA	NA	Trichomonosis	1	2007	2006	904
XT01021-07	Blue Tit	NA	NA	NA	9	2007	2007	905
XT01022-07	Greenfinch	First winter	F	Trichomonosis	9	2007	2007	905
XT01029-07	Greenfinch	Adult	M	Trichomonosis	9	2007	2007	905
XT0324-19	House Sparrow	NA	NA	NA	5	2019	2018	906
XT0498-19	House Sparrow	NA	NA	NA	5	2019	2018	906
XT639-17	Dunnock	NA	NA	NA	6	2017	2016	907
XT0766-06	Chaffinch	NA	NA	Undetermined	7	2006	2006	908
XT01077-06	Chaffinch	NA	NA	Trichomonosis	8	2006	2006	908
XT01115-06	Greenfinch	First winter	F	Undetermined	9	2006	2006	908
XT0844-06	Greenfinch	NA	NA	Undetermined	7	2006	2006	909
XT1025-14	Greenfinch	First winter	M	Trichomonosis	8	2014	2014	910
XT1113-15	Goldfinch	NA	NA	NA	10	2015	2015	910
XT0735-06	Greenfinch	NA	NA	Trichomonosis	6	2006	2005	911
XT00090-08	Greenfinch	Unknown	F	Trichomonosis	1	2008	2007	913
XT00741-08	Greenfinch	NA	NA	Trichomonosis	8	2008	2008	913
XT00742-08	Greenfinch	First winter	M	Trichomonosis	8	2008	2008	913
XT00781-08	Greenfinch	Adult	F	Infectious disease other	8	2008	2008	913
XT0011-12	Greenfinch	First winter	M	Trichomonosis	11	2011	2011	913
XT0586-12	Greenfinch	NA	NA	Trichomonosis	7	2012	2012	913
XT0683-12	Goldfinch	NA	NA	Trichomonosis	7	2012	2012	913
XT0985-14	Greenfinch	First winter	M	Trichomonosis	8	2014	2014	912
XT0986-14	Greenfinch	NA	NA	Trichomonosis	8	2014	2014	912
XT1000-14	Greenfinch	Adult	M	Trichomonosis	8	2014	2014	912
XT0598-10	Blackbird	NA	NA	Trichomonosis	7	2010	2010	914
XT0866-06	Chaffinch	NA	NA	Undetermined	8	2006	2006	916
XT0909-06	Greenfinch	NA	NA	Trichomonosis	8	2006	2006	916
XT01136-06	Greenfinch	NA	NA	Undetermined	9	2006	2006	916
XT01171-06	Greenfinch	NA	NA	Trichomonosis	9	2006	2006	915
XT1319-14	Chaffinch	First winter	M	Trichomonosis	12	2014	2014	917
XT00463-07	Yellowhammer	NA	NA	NA	5	2007	2006	919
XT00464-07	Yellowhammer	NA	NA	NA	5	2007	2006	919
XT01181-06	Greenfinch	NA	NA	Trichomonosis	9	2006	2006	918
XT01182-06	Greenfinch	NA	NA	Trauma	9	2006	2006	918
XT00515-07	Greenfinch	Unknown	M	Trichomonosis	5	2007	2006	920
XT00516-07	Greenfinch	Adult	F	Trichomonosis	5	2007	2006	920
XT00683-07	Chaffinch	NA	NA	Trichomonosis	7	2007	2007	921
XT0747-11	Goldfinch	NA	NA	Trichomonosis	8	2011	2011	923
XT00834-07	Dunnock	NA	NA	Trichomonosis	6	2007	2006	922
XT0047-13	Fieldfare	NA	NA	NA	1	2013	2012	924
XT0048-13	Fieldfare	NA	NA	NA	1	2013	2012	924
XT0049-13	Fieldfare	NA	NA	NA	1	2013	2012	924
XT0386-16	Greenfinch	First winter	F	Trichomonosis	3	2016	2015	925
XT0365-06	Greenfinch	NA	NA	Infectious disease other	3	2006	2005	926
XT0924-10	Chaffinch	Adult	F	Trichomonosis	10	2010	2010	927
XT1268-05	House Sparrow	NA	NA	NA	11	2005	2005	929
XT01399-07	Chaffinch	Adult	F	Trauma	12	2007	2007	928
XT00201-08	Blackbird	NA	NA	NA	3	2008	2007	930
XT00202-08	Blackbird	NA	NA	NA	3	2008	2007	930
XT0524-06	Greenfinch	NA	NA	Trauma	3	2006	2005	931
XT1025-10	Chaffinch	First winter	M	Trichomonosis	11	2010	2010	933
XT00812-07	Robin	NA	NA	NA	7	2007	2007	932
XT00813-07	Greenfinch	NA	NA	Trichomonosis	7	2007	2007	932
XT00814-07	Greenfinch	NA	NA	Trichomonosis	7	2007	2007	932
XT1053-17	Greenfinch	First winter	U	Trichomonosis	10	2017	2017	934
XT0132-13	Chaffinch	Adult	F	Trichomonosis	3	2013	2012	935
XT1036-05	Great Tit	NA	NA	Trichomonosis	9	2005	2005	936
XT1016-14	Blackbird	NA	NA	NA	8	2014	2014	937
XT0028-09	Starling	NA	NA	NA	1	2009	2008	938
XT1570-16	Greenfinch	First winter	F	Trichomonosis	10	2016	2016	939
XT1571-16	Greenfinch	First winter	M	Trichomonosis	10	2016	2016	939
XT0062-09	Brambling	NA	NA	Trichomonosis	2	2009	2008	940
XT0063-09	Greenfinch	Adult	M	Trichomonosis	2	2009	2008	940
XT01067-07	Chaffinch	Adult	F	Trichomonosis	9	2007	2007	941
XT0103-06	Greenfinch	NA	NA	Salmonellosis	1	2006	2005	942
XT0118-06	Tree Sparrow	NA	NA	NA	1	2006	2005	942
XT00580-08	Greenfinch	First winter	F	Infectious disease other	6	2008	2007	943
XT0707-12	Greenfinch	First winter	M	Trichomonosis	8	2012	2012	944
XT1197-15	Greenfinch	Adult	F	Undetermined	10	2015	2015	944
XT0915-15	Chaffinch	Adult	M	Trichomonosis	8	2015	2015	945
XT00782-08	Greenfinch	NA	NA	Trichomonosis	8	2008	2008	946
XT00783-08	House Sparrow	NA	NA	NA	8	2008	2008	946
XT0639-18	Chaffinch	First winter	M	Trichomonosis	6	2018	2017	948
XT00894-08	Greenfinch	First winter	F	Trichomonosis	9	2008	2008	947
XT0908-14	Greenfinch	Adult	F	Trichomonosis	8	2014	2014	949
XT-1596-16	Blackbird	NA	NA	NA	10	2016	2016	950
XT0432-09	Blackbird	NA	NA	NA	5	2009	2008	951
XT-1574-16	Blackbird	NA	NA	NA	10	2016	2016	952
XT1043-10	Great Tit	NA	NA	NA	11	2010	2010	953
XT01194-06	Goldfinch	NA	NA	NA	9	2006	2006	955
XT0053-11	Chaffinch	Unknown	M	Trauma	1	2011	2010	954
XT0916-11	Great Tit	NA	NA	NA	9	2011	2011	957
XT01232-07	Greenfinch	Adult	M	Trichomonosis	11	2007	2007	956
XT558-15	Blackbird	NA	NA	NA	6	2015	2014	958
XT559-15	Blackbird	NA	NA	NA	6	2015	2014	958
XT1111-14	Carrion Crow	NA	NA	NA	10	2014	2014	959
XT0039-11	Goldfinch	NA	NA	Trichomonosis	11	2010	2010	960
XT195-15	Yellowhammer	NA	NA	NA	3	2015	2014	961
XT0799-12	Great Tit	NA	NA	NA	9	2012	2012	962
XT1064-12	Chaffinch	Adult	M	Trichomonosis	11	2012	2012	962
XT1065-12	Chaffinch	Adult	M	Trichomonosis	11	2012	2012	962
XT1104-12	Chaffinch	Adult	M	Trichomonosis	12	2012	2012	962
XT1105-12	Chaffinch	Adult	M	Trichomonosis	12	2012	2012	962
XT0526-06	Dunnock	NA	NA	NA	4	2006	2005	963
XT0584-06	Greenfinch	NA	NA	Trauma	5	2006	2005	963
XT1187-16	Greenfinch	First winter	F	Trichomonosis	8	2016	2016	964
XT01107-06	Great Tit	NA	NA	NA	8	2006	2006	965
XT0509-18	Barn Swallow	NA	NA	NA	5	2018	2017	966
1816-16	Long-tailed Tit	NA	NA	NA	12	2016	2016	967
XT0275-15	Chaffinch	First winter	F	Infectious disease other	4	2015	2014	968
XT01197-06	House Sparrow	NA	NA	Trichomonosis	9	2006	2006	969
XT00738-08	Greenfinch	First winter	M	Trichomonosis	8	2008	2008	970
XT0695-13	Carrion Crow	NA	NA	NA	6	2013	2012	971
XT0696-13	Jackdaw	NA	NA	NA	6	2013	2012	971
XT1076-13	Carrion Crow	NA	NA	NA	6	2013	2012	971
XT00094-07	Bullfinch	NA	NA	NA	1	2007	2006	971
XT0406-17	Blackbird	NA	NA	NA	4	2017	2016	972
XT0685-09	Rook	NA	NA	NA	7	2009	2009	975
XT0879-09	Rook	NA	NA	NA	9	2009	2009	975
XT1013-14	Goldfinch	NA	NA	Trichomonosis	10	2014	2014	973
XT0826-12	Greenfinch	First winter	M	Trichomonosis	9	2012	2012	973
XT00852-08	Greenfinch	Adult	F	Trichomonosis	9	2008	2008	974
XT00853-08	Greenfinch	First winter	F	Trichomonosis	9	2008	2008	974
XT00864-08	Greenfinch	First winter	F	Trichomonosis	9	2008	2008	974
XT00865-08	Greenfinch	First winter	M	Trichomonosis	9	2008	2008	974
XT0882-17	Blackbird	NA	NA	NA	7	2017	2017	976
XT0216-18	Chaffinch	First winter	M	Trichomonosis	2	2018	2017	977
XT0217-18	Chaffinch	First winter	F	Trichomonosis	2	2018	2017	977
XT0218-18	Chaffinch	Adult	M	Trichomonosis	2	2018	2017	977
XT00876-08	Goldfinch	NA	NA	Trichomonosis	9	2008	2008	978
XT0018-06	Greenfinch	Unknown	M	Salmonellosis	1	2006	2005	979
XT0874-10	Greenfinch	Adult	M	Trichomonosis	9	2010	2010	979
XT0086-18	Blackbird	NA	NA	NA	2	2018	2017	980
XT01410-06	Chaffinch	First winter	M	Trauma	11	2006	2006	981
XT01013-07	Greenfinch	NA	NA	Undetermined	9	2007	2007	981
XT01014-07	Greenfinch	NA	NA	Trauma	9	2007	2007	981
XT01303-07	Greenfinch	NA	NA	Trichomonosis	11	2007	2007	981
XT01332-07	Chaffinch	NA	NA	Trichomonosis	11	2007	2007	981
XT0916-10	Greenfinch	First winter	F	Trichomonosis	9	2010	2010	981
XT00299-07	Chaffinch	First winter	M	Trichomonosis	3	2007	2006	982
XT00419-07	Blackbird	NA	NA	Trichomonosis	4	2007	2006	982
XT00956-07	Greenfinch	Adult	F	Trichomonosis	8	2007	2007	983
XT0658-09	Blackbird	NA	NA	NA	7	2009	2009	983
XT1259-14	Greenfinch	First winter	M	Trichomonosis	11	2014	2014	984
XT1135-05	Blackbird	NA	NA	NA	10	2005	2005	985
XT0984-09	Greenfinch	First winter	M	Trichomonosis	9	2009	2009	986
XT1535-16	Goldfinch	NA	NA	NA	10	2016	2016	987
XT0032-18	Chaffinch	Unknown	M	Trichomonosis	1	2018	2017	988
XT00517-07	Blackbird	NA	NA	NA	5	2007	2006	989
XT0096-06	Blue Tit	NA	NA	NA	1	2006	2005	990
XT01306-06	Greenfinch	NA	NA	Trichomonosis	10	2006	2006	991
XT0429-17	Robin	NA	NA	NA	4	2017	2016	992
XT0533-14	Raven	NA	NA	NA	5	2014	2013	993
532-16	Robin	NA	NA	NA	4	2016	2015	994
XT0011-13	Chaffinch	First winter	M	Trichomonosis	1	2013	2012	996
XT0458-11	Starling	NA	NA	NA	5	2011	2010	995
XT0459-11	Starling	NA	NA	NA	5	2011	2010	995
XT0460-11	Starling	NA	NA	NA	5	2011	2010	995
XT01255-07	Chaffinch	NA	NA	Trichomonosis	10	2007	2007	999
XT0024-13	Siskin	NA	NA	NA	12	2008	2008	997
XT0025-13	Siskin	NA	NA	NA	12	2008	2008	998
XT0193-06	Greenfinch	NA	NA	Undetermined	2	2006	2005	1001
XT0987-06	Greenfinch	NA	NA	Undetermined	8	2006	2006	1001
XT01082-06	Greenfinch	First winter	U	Infectious disease other	8	2006	2006	1001
XT0991-06	House Sparrow	NA	NA	NA	8	2006	2006	1000
XT01262-06	House Sparrow	NA	NA	NA	10	2006	2006	1000
XT0829-09	Blackbird	NA	NA	NA	8	2009	2009	1002
XT01309-06	Tree Sparrow	NA	NA	NA	8	2006	2006	1003
XT01310-06	Tree Sparrow	NA	NA	NA	8	2006	2006	1003
XT01312-06	Tree Sparrow	NA	NA	NA	10	2005	2005	1003
XT01313-06	Greenfinch	NA	NA	Trauma	7	2006	2006	1003
XT01311-06	Tree Sparrow	NA	NA	NA	8	2006	2006	1003
XT00574-07	Blackbird	NA	NA	NA	6	2007	2006	1004
XT1146-15	Greenfinch	First winter	M	Trichomonosis	10	2015	2015	1005
XT0126-11	Robin	NA	NA	NA	2	2011	2010	1005
XT0775-10	Greenfinch	Adult	M	Trichomonosis	8	2010	2010	1006
XT0167-06	Blackbird	NA	NA	NA	2	2006	2005	1007
XT1000-09	Greenfinch	NA	NA	Trichomonosis	10	2009	2009	1008
XT1036-16	Blackbird	NA	NA	NA	7	2016	2016	1010
XT1037-10	Chaffinch	NA	NA	Infectious disease other	11	2010	2010	1009
XT1424-05	Song Thrush	NA	NA	NA	12	2005	2005	1011
XT0754-11	Dunnock	NA	NA	NA	7	2011	2011	1011
XT0849-11	Goldfinch	NA	NA	Trichomonosis	8	2011	2011	1011
XT1008-11	Magpie	NA	NA	NA	10	2011	2011	1011
XT- 1597-16	Goldfinch	NA	NA	NA	10	2016	2016	1011
XT1155-13	Coal Tit	NA	NA	NA	11	2013	2013	1012
XT00052-07	Greenfinch	NA	NA	Trichomonosis	12	2006	2006	1013
XT00072-07	Greenfinch	Adult	F	Trichomonosis	12	2006	2006	1013
XT0592-06	Starling	NA	NA	NA	5	2006	2005	1014
XT00158-07	Blackbird	NA	NA	NA	8	2006	2006	1014
XT00338-07	Starling	NA	NA	NA	4	2007	2006	1014
XT00422-07	Song Thrush	NA	NA	NA	4	2007	2006	1014
XT00800-07	Blackbird	NA	NA	NA	4	2007	2006	1014
XT00577-07	Song Thrush	NA	NA	NA	6	2007	2006	1014
XT00580-07	Blackbird	NA	NA	NA	6	2007	2006	1014
XT01300-07	Greenfinch	NA	NA	Trichomonosis	11	2007	2007	1014
XT01331-07	Greenfinch	First winter	F	Trichomonosis	11	2007	2007	1014
XT00795-08	Song Thrush	NA	NA	NA	8	2008	2008	1014
XT00822-08	Starling	NA	NA	NA	8	2008	2008	1014
XT00838-08	Blackbird	NA	NA	NA	9	2008	2008	1014
XT00839-08	Blackbird	NA	NA	NA	9	2008	2008	1014
XT0105-09	Greenfinch	Adult	M	Trichomonosis	2	2009	2008	1014
XT0505-09	Chaffinch	First winter	F	Trauma	6	2009	2008	1014
XT0779-09	Blackbird	NA	NA	NA	8	2009	2009	1014
XT1036-09	Greenfinch	Adult	F	Trichomonosis	10	2009	2009	1014
XT0427-10	Greenfinch	NA	NA	Trichomonosis	5	2010	2009	1014
XT0428-10	Blackbird	NA	NA	NA	5	2010	2009	1014
XT0429-10	Blackbird	NA	NA	NA	5	2010	2009	1014
XT0556-10	Goldfinch	NA	NA	NA	7	2010	2010	1014
XT0557-10	Chaffinch	First winter	U	Predation	7	2010	2010	1014
XT0808-10	Greenfinch	First winter	M	Trichomonosis	8	2010	2010	1014
XT0030-11	Chaffinch	Adult	M	Trichomonosis	10	2010	2010	1014
XT0454-14	Greenfinch	First winter	M	Trichomonosis	4	2014	2013	1014
XT0993-14	Greenfinch	First winter	F	Trichomonosis	8	2014	2014	1014
XT0861-14	Dunnock	NA	NA	NA	7	2014	2014	1015
XT1649-16	Chaffinch	First winter	M	Trichomonosis	10	2016	2016	1016
XT0930-13	Dunnock	NA	NA	NA	10	2013	2013	1017
XT1171-14	Coal Tit	NA	NA	NA	10	2014	2014	1018
XT0321-14	Great Tit	NA	NA	NA	3	2014	2013	1019
XT1093-14	Bullfinch	NA	NA	Trichomonosis	10	2014	2014	1019
XT0427-06	Yellowhammer	NA	NA	Trichomonosis	4	2006	2005	1019
XT00819-07	Blackbird	NA	NA	NA	7	2007	2007	1019
XT00890-07	Blackbird	NA	NA	NA	8	2007	2007	1019
XT0054-10	Blackbird	NA	NA	NA	1	2010	2009	1019
XT0517-10	Bullfinch	NA	NA	Trichomonosis	6	2010	2009	1019
XT0558-10	Chaffinch	NA	NA	Trichomonosis	7	2010	2010	1019
XT0279-10	Dunnock	NA	NA	NA	4	2010	2009	1020
XT0655-10	Greenfinch	NA	NA	Trichomonosis	7	2010	2010	1020
XT0897-09	Greenfinch	Adult	M	Trichomonosis	9	2009	2009	1021
XT01242-06	Starling	NA	NA	NA	10	2006	2006	1023
XT071-15	Bullfinch	NA	NA	NA	1	2015	2014	1022
XT1026-13	Wren	NA	NA	NA	10	2013	2013	1024
XT0990-17	Chaffinch	Adult	M	Trichomonosis	8	2017	2017	1025
XT0686-09	Greenfinch	Adult	F	Trichomonosis	7	2009	2009	1026
XT0179-11	Chaffinch	Adult	F	Trichomonosis	3	2011	2010	1027
XT-0923-14	House Sparrow	NA	NA	NA	8	2014	2014	1028
XT0931-14	House Sparrow	NA	NA	NA	8	2014	2014	1028
XT0780-06	Song Thrush	NA	NA	NA	7	2006	2006	1030
XT01038-07	Greenfinch	Adult	F	Trichomonosis	9	2007	2007	1029
XT00831-08	Greenfinch	First winter	M	Trauma	9	2008	2008	1029
XT00857-08	Greenfinch	NA	NA	Trauma	9	2008	2008	1029
XT0470-10	Long-tailed Tit	NA	NA	NA	6	2010	2009	1029
XT0809-10	Greenfinch	First winter	M	Trichomonosis	8	2010	2010	1029
XT0075-11	Greenfinch	Adult	M	Trichomonosis	9	2010	2010	1029
XT00583-07	House Sparrow	NA	NA	NA	5	2007	2006	1031
XT00339-07	Greenfinch	NA	NA	Trichomonosis	4	2007	2006	1032
XT1376-15	Wren	NA	NA	NA	11	2015	2015	1033
XT0947-16	Greenfinch	Adult	M	Trauma	7	2016	2016	1034
XT00832-07	Greenfinch	Adult	F	Trichomonosis	7	2007	2007	1035
XT1078-05	Goldfinch	NA	NA	NA	10	2005	2005	1037
XT00175-07	Goldfinch	NA	NA	NA	2	2007	2006	1037
XT0034-11	Great Tit	NA	NA	NA	11	2010	2010	1036
XT0894-06	Goldfinch	NA	NA	Trichomonosis	8	2006	2006	1038
XT01013-06	Blackbird	NA	NA	NA	8	2006	2006	1039
XT01266-06	Greenfinch	NA	NA	Trichomonosis	10	2006	2006	1041
XT1092-05	Greenfinch	NA	NA	Undetermined	10	2005	2005	1040
XT1295-05	House Sparrow	NA	NA	NA	11	2005	2005	1040
XT0023-06	Chaffinch	First winter	F	Trichomonosis	1	2006	2005	1040
XT0701-06	Blue Tit	NA	NA	NA	6	2006	2005	1040
XT00492-07	Blackbird	NA	NA	NA	8	2006	2006	1040
XT00831-07	Blue Tit	NA	NA	NA	4	2007	2006	1040
XT00452-07	Blackbird	NA	NA	NA	5	2007	2006	1040
XT00581-07	Blackbird	NA	NA	NA	6	2007	2006	1040
XT01354-06	Greenfinch	First winter	F	Trauma	11	2006	2006	1042
XT00636-07	Greenfinch	Adult	M	Trichomonosis	7	2007	2007	1043
XT00565-07	Greenfinch	First winter	F	Trichomonosis	6	2007	2006	1044
XT1215-14	Chaffinch	Adult	M	Trichomonosis	10	2014	2014	1045
XT0834-12	Greenfinch	Adult	M	Trichomonosis	9	2012	2012	1047
XT0835-12	Greenfinch	First winter	M	Trichomonosis	9	2012	2012	1047
XT00321-07	Coal Tit	NA	NA	NA	3	2007	2006	1046
XT1012-13	Greenfinch	First winter	F	Trichomonosis	10	2013	2013	1047
XT0857-11	Dunnock	NA	NA	NA	8	2011	2011	1048
XT0804-06	Greenfinch	NA	NA	Infectious disease other	6	2006	2005	1049
XT01024-07	Greenfinch	Adult	M	Trichomonosis	9	2007	2007	1050
XT0701-18	Goldfinch	NA	NA	NA	7	2018	2018	1050
XT0892-17	Blackbird	NA	NA	NA	8	2017	2017	1051
XT0647-18	Blackbird	NA	NA	NA	6	2018	2017	1052
XT1505-16	Chaffinch	Adult	M	Trichomonosis	10	2016	2016	1053
XT1012-14	Tree Sparrow	NA	NA	NA	8	2014	2014	1054
XT0432-10	Great Tit	NA	NA	NA	5	2010	2009	1055
XT0433-10	Great Tit	NA	NA	NA	5	2010	2009	1056
XT0434-10	Great Tit	NA	NA	NA	5	2010	2009	1056
XT0931-09	Chaffinch	First winter	F	Trichomonosis	9	2009	2009	1057
XT0975-09	Greenfinch	NA	NA	Trichomonosis	9	2009	2009	1057
XT1710-16 R365-16	Chaffinch	Adult	M	Trichomonosis	4	2016	2015	1058
XT0973-09	Greenfinch	NA	NA	Trichomonosis	9	2009	2009	1059
XT0694-14	Goldfinch	NA	NA	Trichomonosis	6	2014	2013	1060
XT0328-14	Chaffinch	Unknown	M	Infectious disease other	3	2014	2013	1061
XT0630-15	Chaffinch	Unknown	F	Undetermined	6	2015	2014	1062
XT1154-05	Greenfinch	First winter	F	Trichomonosis	10	2005	2005	1063
XT0119-16	Chaffinch	Unknown	M	Trichomonosis	1	2016	2015	1064
XT120-16	Goldfinch	NA	NA	Trichomonosis	1	2016	2015	1064
XT0852-12	Greenfinch	Adult	F	Trichomonosis	9	2012	2012	1065
XT0335-06	Crossbill	NA	NA	NA	3	2006	2005	1066
XT0210-14	Greenfinch	First winter	F	Trichomonosis	3	2014	2013	1067
XT0990-14	Greenfinch	First winter	F	Undetermined	8	2014	2014	1067
XT1303-14	Chaffinch	Adult	M	Infectious disease other	11	2014	2014	1068
XT0173-15	Chaffinch	Adult	M	Undetermined	3	2015	2014	1068
XT350-16	Brambling	NA	NA	NA	2	2016	2015	1068
XT0390-16	Chaffinch	Adult	M	Infectious disease other	3	2016	2015	1068
XT0758-06	Robin	NA	NA	NA	7	2006	2006	1069
XT0875-06	Blackbird	NA	NA	NA	8	2006	2006	1069
XT00790-07	Greenfinch	First winter	M	Undetermined	5	2007	2006	1069
XT00032-08	Chaffinch	Adult	F	Trichomonosis	1	2008	2007	1069
XT0179-09	Blackbird	NA	NA	NA	3	2009	2008	1069
XT0533-10	Blackbird	NA	NA	NA	6	2010	2009	1069
XT0151-11	Chaffinch	Adult	F	Trauma	3	2011	2010	1069
XT1061-14	Greenfinch	First winter	M	Trauma	10	2014	2014	1070
XT0410-10	Blackbird	NA	NA	NA	5	2010	2009	1071
XT01189-07	Blackbird	NA	NA	NA	10	2007	2007	1071
XT00030-08	Blackbird	NA	NA	NA	12	2007	2007	1071
XT0268-13	Goldfinch	NA	NA	NA	4	2013	2012	1072
XT0269-13	Goldfinch	NA	NA	NA	4	2013	2012	1072
XT0026-10	Pied Wagtail	NA	NA	NA	1	2010	2009	1074
XT0015-12	Goldfinch	NA	NA	NA	10	2011	2011	1073
XT0027-10	Chaffinch	Adult	M	Trichomonosis	1	2010	2009	1076
XT0836-10	Greenfinch	First winter	F	Predation	9	2010	2010	1077
XT684-16	Starling	NA	NA	NA	5	2016	2015	1075
XT1045-12	Great Tit	NA	NA	NA	11	2012	2012	1078
XT1003-13	Greenfinch	First winter	M	Trichomonosis	10	2013	2013	1079
XT1004-13	Greenfinch	Adult	M	Undetermined	10	2013	2013	1079
XT375-15	Blue Tit	NA	NA	NA	4	2015	2014	1080
XT322-15	Yellowhammer	NA	NA	Trichomonosis	3	2015	2014	1082
XT984-05	House Sparrow	NA	NA	NA	8	2005	2005	1081
XT0919-17	Greenfinch	First winter	M	Trichomonosis	7	2017	2017	1083
XT01023-07	Greenfinch	Adult	M	Trichomonosis	9	2007	2007	1084
XT0222-19	Siskin	NA	NA	Trichomonosis	4	2019	2018	1085
XT01050-07	Greenfinch	Adult	F	Trichomonosis	9	2007	2007	1086
XT0072-15	Redwing	NA	NA	NA	1	2015	2014	1087
XT0615-11	Greenfinch	First winter	F	Trichomonosis	7	2011	2011	1088
XT0963-18	Great Tit	NA	NA	NA	10	2018	2018	1089
XT1550-16	Greenfinch	First winter	M	Trichomonosis	10	2016	2016	1090
XT0502-06	Yellowhammer	NA	NA	Trichomonosis	4	2006	2005	1091
XT01018-07	Greenfinch	NA	NA	Trichomonosis	9	2007	2007	1092
XT0809-06	Blackbird	NA	NA	NA	7	2006	2006	1093
XT0921-13	Great Tit	NA	NA	NA	10	2013	2013	1094
XT0454-12	Starling	NA	NA	NA	5	2012	2011	1096
XT0455-12	Starling	NA	NA	NA	5	2012	2011	1096
XT0456-12	Starling	NA	NA	NA	5	2012	2011	1096
XT0457-12	Starling	NA	NA	NA	5	2012	2011	1096
XT0580-12	Chaffinch	NA	NA	Predation	6	2012	2011	1096
XT0560-15	Chaffinch	First winter	F	Trichomonosis	6	2015	2014	1095
XT0461-17	Starling	NA	NA	NA	5	2017	2016	1097
XT462-17	Starling	NA	NA	NA	5	2017	2016	1097
XT0989-14	Chaffinch	NA	NA	Infectious disease other	8	2014	2014	1098
XT1027-11	Song Thrush	NA	NA	NA	10	2011	2011	1099
XT0660-14	Greenfinch	Adult	M	Trichomonosis	6	2014	2013	1100
XT0183-12	Great Tit	NA	NA	NA	2	2012	2011	1102
XT0499-19	Great Tit	NA	NA	NA	5	2019	2018	1101
XT0946-14	Greenfinch	First winter	M	Infectious disease other	8	2014	2014	1103
XT0915-09	Chaffinch	Adult	M	Trichomonosis	9	2009	2009	1104
XT0156-18	Greenfinch	First winter	M	Trichomonosis	3	2018	2017	1105
XT1108-14	Greenfinch	First winter	M	Trichomonosis	10	2014	2014	1106
XT1062-13	Goldfinch	NA	NA	NA	10	2013	2013	1107
XT0152-06	Goldfinch	NA	NA	NA	2	2006	2005	1109
XT00012-08	Chaffinch	NA	NA	Trichomonosis	1	2008	2007	1108
XT1374-15	Great Tit	NA	NA	NA	11	2015	2015	1110
XT1004-09	Greenfinch	NA	NA	Trichomonosis	10	2009	2009	1111
XT0510-19	Chaffinch	Unknown	F	Trichomonosis	2	2019	2018	1112
XT0494-18	Robin	NA	NA	NA	2	2018	2017	1113
XT0166-18	Greenfinch	First winter	F	Trichomonosis	3	2018	2017	1113
XT1014-12	Chaffinch	First winter	F	Infectious disease other	10	2012	2012	1114
XT0745-06	House Sparrow	NA	NA	NA	6	2006	2005	1115
XT01006-07	Greenfinch	Adult	F	Infectious disease other	9	2007	2007	1115
XT0961-09	Greenfinch	First winter	M	Trichomonosis	9	2009	2009	1116
XT1280-14	Chaffinch	First winter	F	Trichomonosis	11	2014	2014	1117
XT0615-09	Greenfinch	Adult	M	Trichomonosis	7	2009	2009	1118
XT01081-07	Greenfinch	First winter	M	Trichomonosis	10	2007	2007	1119
XT0798-10	Greenfinch	Adult	M	Trichomonosis	8	2010	2010	1120
XT0323-12	Dunnock	NA	NA	NA	4	2012	2011	1120
XT01231-07	Chaffinch	Adult	M	Trichomonosis	10	2007	2007	1121
XT0796-10	Chaffinch	Adult	M	Trichomonosis	8	2010	2010	1122
XT1161-05	House Sparrow	NA	NA	NA	10	2005	2005	1123
XT00159-07	Coal Tit	NA	NA	NA	8	2006	2006	1123
XT0900-11	Great Tit	NA	NA	NA	9	2011	2011	1124
XT0153-06	Bullfinch	NA	NA	NA	2	2006	2005	1127
XT1005-13	Chaffinch	First winter	M	Undetermined	10	2013	2013	1126
XT0233-14	Greenfinch	First winter	F	Trichomonosis	3	2014	2013	1126
XT0195-16	Chaffinch	Unknown	M	Undetermined	2	2016	2015	1127
XT0088-09	Dunnock	NA	NA	NA	2	2009	2008	1125
XT0089-09	Great Tit	NA	NA	NA	2	2009	2008	1125
XT0090-09	Great Tit	NA	NA	NA	2	2009	2008	1125
XT0091-09	Dunnock	NA	NA	NA	2	2009	2008	1125
XT0120-09	Great Tit	NA	NA	NA	2	2009	2008	1125
XT0121-09	Robin	NA	NA	NA	2	2009	2008	1125
XT0122-09	Robin	NA	NA	NA	2	2009	2008	1125
XT0505-06	Coal Tit	NA	NA	NA	4	2006	2005	1126
XT0706-06	Great Tit	NA	NA	NA	6	2006	2005	1126
XT0724-06	Great Tit	NA	NA	NA	6	2006	2005	1126
XT0755-06	Great Tit	NA	NA	NA	6	2006	2005	1126
XT01372-06	Goldcrest	NA	NA	NA	11	2006	2006	1126
XT00607-08	Spotted Flycatcher	NA	NA	NA	5	2007	2006	1126
XT00608-08	Spotted Flycatcher	NA	NA	NA	5	2007	2006	1126
XT0817-10	Blue Tit	NA	NA	NA	8	2010	2010	1126
XT0843-10a	Greenfinch	First winter	F	Trauma	9	2010	2010	1126
XT0875-10	Greenfinch	First winter	F	Trichomonosis	9	2010	2010	1126
XT0426-16	Chaffinch	First winter	M	Trichomonosis	3	2016	2015	1128
XT0952-12	Greenfinch	First winter	M	Trichomonosis	10	2012	2012	1129
XT01301-07	Greenfinch	NA	NA	Trichomonosis	10	2007	2007	1130
XT00877-08	Blackbird	NA	NA	NA	9	2008	2008	1131
XT00914-07	Dunnock	NA	NA	NA	8	2007	2007	1133
XT01196-07	Greenfinch	Adult	M	Undetermined	10	2007	2007	1136
XT0882-11	Great Tit	NA	NA	NA	9	2011	2011	1134
XT0993-11	Greenfinch	First winter	F	Trichomonosis	10	2011	2011	1132
XT0663-11	Blackbird	NA	NA	NA	7	2011	2011	1135
XT0664-11	Blackbird	NA	NA	NA	7	2011	2011	1135
XT00997-08	Goldcrest	NA	NA	NA	11	2008	2008	1137
XT0469-18	Goldfinch	NA	NA	Trichomonosis	5	2018	2017	1138
XT0783-10	Greenfinch	Adult	F	Trichomonosis	8	2010	2010	1139
XT1044-14	Blue Tit	NA	NA	NA	10	2014	2014	1140
XT0950-10	Great Tit	NA	NA	NA	10	2010	2010	1141
XT00322-07	Greenfinch	Unknown	U	Undetermined	3	2007	2006	1142
XT0131-18	Chaffinch	Adult	M	Trichomonosis	3	2018	2017	1143
XT1011-05	Blackbird	NA	NA	NA	9	2005	2005	1143
XT1090-05	Greenfinch	First winter	F	Trichomonosis	10	2005	2005	1143
XT01117-06	Greenfinch	NA	NA	Trauma	9	2006	2006	1143
XT01126-06	Greenfinch	NA	NA	Trauma	9	2006	2006	1143
XT00309-07	Blackbird	NA	NA	NA	3	2007	2006	1143
XT00898-08	Blackbird	NA	NA	NA	10	2008	2008	1143
XT0753-10	Greenfinch	First winter	F	Trichomonosis	8	2010	2010	1143
XT00578-08	Greenfinch	Unknown	M	Predation	6	2008	2007	1145
XT0837=16	Bullfinch	NA	NA	Trichomonosis	6	2016	2015	1146
XT0873-09	Goldfinch	NA	NA	Trichomonosis	8	2009	2009	1147
XT0044-11	Chaffinch	Adult	M	Trichomonosis	1	2011	2010	1148
XT0070-11	Robin	NA	NA	NA	1	2011	2010	1144
XT1030-14	House Sparrow	NA	NA	NA	10	2014	2014	1149
XT0776-10	Goldfinch	NA	NA	Trichomonosis	8	2010	2010	1150
XT0777-11	Dunnock	NA	NA	NA	8	2011	2011	1153
XT0341-12	Goldfinch	NA	NA	NA	4	2012	2011	1151
XT0158-12	House Sparrow	NA	NA	NA	2	2012	2011	1152
XT1205-05	House Sparrow	NA	NA	NA	11	2005	2005	1155
XT00769-07	Greenfinch	First winter	M	Undetermined	7	2007	2007	1156
XT00770-07	Greenfinch	First winter	M	Trauma	7	2007	2007	1156
XT00891-07	Greenfinch	NA	NA	Trichomonosis	8	2007	2007	1156
XT0308-09	Robin	NA	NA	NA	4	2009	2008	1156
XT0309-09	Robin	NA	NA	NA	4	2009	2008	1156
XT0310-09	Robin	NA	NA	NA	4	2009	2008	1156
XT0816-09	Greenfinch	NA	NA	Trichomonosis	8	2009	2009	1156
XT0880-09	Goldfinch	NA	NA	Trichomonosis	9	2009	2009	1156
XT0881-09	Greenfinch	First winter	M	Trichomonosis	9	2009	2009	1156
XT0899-11	Chaffinch	Adult	F	Undetermined	9	2011	2011	1156
XT0501-12	Blackbird	NA	NA	NA	6	2012	2011	1156
XT0481-14	Blue Tit	NA	NA	NA	5	2014	2013	1156
XT0482-14	Blue Tit	NA	NA	NA	5	2014	2013	1156
XT0483-14	Blue Tit	NA	NA	NA	5	2014	2013	1156
XT0772-14	Blue Tit	NA	NA	NA	6	2014	2013	1156
XT0773-14	Blue Tit	NA	NA	NA	6	2014	2013	1156
XT1111-18	Goldfinch	NA	NA	Trichomonosis	11	2018	2018	1156
XT0936-11	Greenfinch	Adult	F	Trichomonosis	7	2011	2011	1154
XT1019-05	Greenfinch	NA	NA	Trichomonosis	9	2005	2005	1157
XT1020-05	Chaffinch	First winter	F	Trichomonosis	9	2005	2005	1157
XT1021-05	Greenfinch	NA	NA	Trichomonosis	9	2005	2005	1157
XT960-05	Greenfinch	NA	NA	Trichomonosis	8	2005	2005	1158
XT0010-13	Treecreeper	NA	NA	NA	12	2012	2012	1159
XT1316-05	House Sparrow	NA	NA	NA	11	2005	2005	1160
XT0770-12	Blackbird	NA	NA	NA	9	2012	2012	1161
XT0779-06	Blue Tit	NA	NA	NA	7	2006	2006	1162
XT0231-19	Great Tit	NA	NA	NA	4	2019	2018	1163
XT00972-07	Great Tit	NA	NA	NA	8	2007	2007	1164
XT1018-14	Blackbird	NA	NA	NA	8	2014	2014	1165
XT0408-10	Great Tit	NA	NA	NA	4	2010	2009	1166
XT0851-13	Greenfinch	Adult	M	Undetermined	8	2013	2013	1167
XT0412-11	Raven	NA	NA	NA	5	2011	2010	1168
XT0113-18	Nuthatch	NA	NA	NA	2	2018	2017	1169
XT0807-10	Jay	NA	NA	NA	8	2010	2010	1170
XT00468-08	Greenfinch	NA	NA	Trichomonosis	6	2008	2007	1171
XT1306-17	Redwing	NA	NA	NA	12	2017	2017	1172
XT1307-17	Redwing	NA	NA	NA	12	2017	2017	1172
XT1308-17	Redwing	NA	NA	NA	12	2017	2017	1172
XT0338-11	Waxwing	NA	NA	NA	3	2011	2010	1173
XT0339-11	Waxwing	NA	NA	NA	3	2011	2010	1173
XT0810-06	Blackbird	NA	NA	NA	7	2006	2006	1174
XT0017-11	Robin	NA	NA	NA	12	2010	2010	1174
XT0094-11	Dunnock	NA	NA	NA	1	2011	2010	1174
XT0093-11	Dunnock	NA	NA	NA	2	2011	2010	1174
XT00637-07	House Sparrow	NA	NA	NA	6	2007	2006	1175
XT0820-14	Goldfinch	NA	NA	NA	7	2014	2014	1176
XT353-15	Magpie	NA	NA	NA	4	2015	2014	1176
XT0301-19	Dunnock	NA	NA	NA	5	2019	2018	1177
XT0779-10	Dunnock	NA	NA	NA	8	2010	2010	1180
XT0932-11	Great Tit	NA	NA	NA	9	2011	2011	1179
XT0728-06	House Sparrow	NA	NA	NA	6	2006	2005	1178
XT01304-06	House Sparrow	NA	NA	NA	11	2006	2006	1178
XT01454-06	House Sparrow	NA	NA	NA	12	2006	2006	1178
XT00708-08	House Sparrow	NA	NA	NA	5	2008	2007	1181
XT0535-06	Blackbird	NA	NA	NA	3	2006	2005	1182
XT213-15	Carrion Crow	NA	NA	NA	3	2015	2014	1182
XT00944-07	Starling	NA	NA	NA	5	2007	2006	1183
XT872-15	Jackdaw	NA	NA	NA	7	2015	2015	1184
XT01274-07	Greenfinch	First winter	F	Trichomonosis	11	2007	2007	1187
XT0715-14	Mistle Thrush	NA	NA	NA	6	2014	2013	1185
XT0715-12	Blackbird	NA	NA	NA	8	2012	2012	1186
XT0854-16	Great Tit	NA	NA	NA	7	2016	2016	1188
XT1072-05	House Sparrow	NA	NA	NA	10	2005	2005	1191
XT1073-05	House Sparrow	NA	NA	NA	10	2005	2005	1191
XT1112-05	House Sparrow	NA	NA	NA	10	2005	2005	1191
XT1195-05	House Sparrow	NA	NA	NA	10	2005	2005	1191
XT1258-05	House Sparrow	NA	NA	NA	11	2005	2005	1191
XT0456-06	Blue Tit	NA	NA	NA	4	2006	2005	1191
XT01223-07	Blue Tit	NA	NA	NA	4	2006	2005	1191
XT0642-06	House Sparrow	NA	NA	NA	5	2006	2005	1191
XT0707-06	Blue Tit	NA	NA	NA	6	2006	2005	1191
XT0876-06	Song Thrush	NA	NA	NA	8	2006	2006	1191
XT01188-07	Blackbird	NA	NA	NA	8	2006	2006	1191
XT00190-07	Song Thrush	NA	NA	NA	2	2007	2006	1191
XT00308-07	Blue Tit	NA	NA	NA	3	2007	2006	1191
XT00567-07	Starling	NA	NA	NA	6	2007	2006	1191
XT00945-07	Reed Warbler	NA	NA	NA	8	2007	2007	1191
XT00550-08	Robin	NA	NA	NA	4	2008	2007	1191
XT00895-08	Starling	NA	NA	NA	7	2008	2008	1191
XT00944-08	Starling	NA	NA	NA	7	2008	2008	1191
XT00736-08	House Sparrow	NA	NA	NA	8	2008	2008	1191
XT0037-09	Chaffinch	NA	NA	Undetermined	1	2009	2008	1191
XT0305-09	Robin	NA	NA	NA	4	2009	2008	1191
XT0444-09	Song Thrush	NA	NA	NA	5	2009	2008	1191
XT0488-09	Greenfinch	First winter	M	Undetermined	6	2009	2008	1191
XT0524-09	Carrion Crow	NA	NA	NA	6	2009	2008	1191
[truncated: 185 more rows]
